# Supplementary material for: Effects of various artificial agarwood-induction techniques on the metabolome of Aquilaria sinensis
Source: BMC Plant Biol. 2021 Dec 13;21:591. doi: 10.1186/s12870-021-03378-8 (PMC8667428; doi:10.1186/s12870-021-03378-8)
Supplement: Supplementary file 3 — Additional file 3: Table S1. Ethanol-extracted oil content obtained from the four treatments fire drill + brine drill (FS), fire drill (F), cold drill + brine drill (DS) and cold drill (D) in quadruplicates. [file 12870_2021_3378_MOESM3_ESM.xlsx]

## Sheet: Table S1
Table S1. Ethanol extracted oil content obtained from the four treatments fire+brine drill (FS), fire drill (F), cold+brine drill (DS) and cold drill (D) in quadruplicates
Treatment	Replicates	Ethanol extracted oil content(%)
FS	1	0.154191
FS	2	0.13979
FS	3	0.137247
F	1	0.0817908
F	2	0.0781881
F	3	0.102774
DS	1	0.092883
DS	2	0.168017
DS	3	0.138449
D	1	0.122242
D	2	0.12315
D	3	0.11755
