# Supplementary material for: Effects of various artificial agarwood-induction techniques on the metabolome of Aquilaria sinensis
Source: BMC Plant Biol. 2021 Dec 13;21:591. doi: 10.1186/s12870-021-03378-8 (PMC8667428; doi:10.1186/s12870-021-03378-8)
Supplement: Supplementary file 4 — Additional file 4: Table S2. A-D: (A) Differentially accumulated primary/secondary metabolites detected in fire drill_vs_fire + brine drill (B) Differentially accumulated primary/secondary metabolites detected in cold drill_vs_cold + brine drill, (C) Differentially accumulated primary/secondary metabolites detected in fire drill_vs_cold drill and (D) Differentially accumulated primary/secondary metabolites detected in fire + brine drill_vs_cold + brine drill in triplicates following discriminant analysis of orthogonal partial least squares with threshold of log2FC ≥ 1 and variable importance in projection (VIP) ≥ 1. [file 12870_2021_3378_MOESM4_ESM.xlsx]

## Sheet: Table S2A
Table S2A. Differentially accumulated primary/secondary metabolites detected in fire drill (F)_vs_fire + brine drill (FS) in triplicates following discriminant analysis of orthogonal partial least squares with threshold of log2FC ≥ 1 and variable importance in projection (VIP) ≥ 1. The average ion intensity was computed from the triplicates. Compound not detected in either of the groups is denote…
Index	Compounds	Class I	F-1	F-2	F-3	Average for F	FS-1	FS-2	FS-3	Average for FS	VIP	Fold_Change	Log2FC	Type
pmn001692	3-O-Acetylhamayne	Alkaloids	36509	22389	33161	30686.3	N/A	N/A	N/A	N/A	1.22833	0.00029329	-11.7354	down
mws0677	N-Acetyl-5-hydroxytryptamine	Alkaloids	33195	26907	44133	34745	N/A	N/A	N/A	N/A	1.22795	0.00025903	-11.9146	down
pmb0130	Acetryptine	Alkaloids	48190	42707	48541	46479.3	N/A	N/A	N/A	N/A	1.22892	0.000193634	-12.3344	down
pmb0819	3-Indoleacetonitrile	Alkaloids	8328.6	7498.4	6055.8	7294.27	1488.2	1793.4	1800.1	1693.9	1.21643	0.232223	-2.10641	down
pmb0498	Sinapoylagmatine	Alkaloids	9763.8	9975.8	13370	11036.5	6828.9	3342.4	5644	5271.77	1.04315	0.477665	-1.06593	down
Lmgp000796	4-Hydroxymandelonitrile	Alkaloids	32520	87504	29985	50003	3537.5	5992	7331.9	5620.47	1.14532	0.112403	-3.15325	down
pmb0818	Methoxyindoleacetic acid	Alkaloids	47120	54414	49315	50283	4805.3	13175	7165.1	8381.8	1.17233	0.166693	-2.58474	down
Lmtn001569	2-Glucosyl-glucosyloxy-2-phenylacetic acid amide	Alkaloids	28043	33228	34512	31927.7	2477	12181	10676	8444.67	1.01966	0.264494	-1.91869	down
mws1138	Betanin (Betanidin-5-O-glucoside)	Alkaloids	73689	104380	78343	85470.7	2192.8	19573	14666	12143.9	1.05003	0.142083	-2.81519	down
Lmgp001898	4,6-Dihydroxyquinoline	Alkaloids	74371	75827	75551	75249.7	7156.7	21662	12795	13871.2	1.15779	0.184336	-2.43959	down
mws0704	O-Phosphorylethanolamine	Alkaloids	92976	107490	84780	95082	13546	12425	21872	15947.7	1.20258	0.167725	-2.57583	down
pma2172	Cinnamoyltyramine	Alkaloids	297890	308730	316280	307633	15984	38980	30217	28393.7	1.20095	0.0922971	-3.43757	down
pme1137	6-Hydroxynicotinic acid	Alkaloids	13467	17338	13079	14628	34238	26666	28932	29945.3	1.17019	2.04712	1.0336	up
pme2268	Trigonelline	Alkaloids	418960	429510	429320	425930	36292	66414	47273	49993	1.21355	0.117374	-3.09082	down
mws0491	Phenethylamine	Alkaloids	32318	25720	30029	29355.7	50762	71020	64432	62071.3	1.16767	2.11446	1.08029	up
Lmmp002080	N-(4-Aminobutyl)benzamide	Alkaloids	29306	30009	29963	29759.3	59888	63999	62731	62206	1.22721	2.0903	1.06371	up
Lmlp003161	N-Feruloylputrescine	Alkaloids	131590	160290	172480	154787	51401	82433	77465	70433	1.12964	0.455033	-1.13596	down
pmn001727	N-(4-O-(Glucosyl)-E-feruloyl)-tyramine	Alkaloids	484650	416330	468870	456617	53988	131480	75526	86998	1.1763	0.190527	-2.39193	down
pme2292	Putrescine	Alkaloids	391710	486990	334670	404457	99251	89402	78700	89117.7	1.21253	0.220339	-2.1822	down
Zmtn001624	N-Acetylisatin	Alkaloids	27227	30202	26938	28122.3	85368	139150	125780	116766	1.20059	4.15207	2.05383	up
mws0983	N-Oleoylethanolamine	Alkaloids	567080	629350	606490	600973	99321	185650	156940	147304	1.18814	0.245108	-2.02851	down
pme1841	Cadaverine	Alkaloids	89162	83944	91173	88093	211850	206490	212060	210133	1.22692	2.38536	1.25421	up
pmb1754	O-Phosphocholine	Alkaloids	1057900	1144100	1058700	1086900	207480	450660	341630	333257	1.15246	0.306612	-1.70551	down
pmp001252	p-Coumaroyltyramine	Alkaloids	55885	78549	69908	68114	372980	859410	653230	628540	1.19487	9.22777	3.20598	up
Hmlp002318	Acancifoliuside	Alkaloids	11276000	13555000	11118000	11983000	835290	2677300	2096400	1.86966e+06	1.15388	0.156026	-2.68014	down
pmb0484	Choline	Alkaloids	12515000	14200000	12919000	1.32113e+07	2710800	4006600	3980700	3.56603e+06	1.20389	0.269922	-1.88938	down
pmb2591	N-Acetyl-L-Tryptophan	Amino acids and derivatives	17396	16808	19996	18066.7	N/A	N/A	N/A	N/A	1.22868	0.000498155	-10.9711	down
pme2890	L-Homocystine	Amino acids and derivatives	26764	37398	19634	27932	2804.3	6956.8	3364.4	4375.17	1.16134	0.156636	-2.67451	down
pme1210	L-Methionine	Amino acids and derivatives	37710	92669	29309	53229.3	2354.9	3202.4	8325.2	4627.5	1.13281	0.0869351	-3.52392	down
mws0582	S-(Methyl)glutathione	Amino acids and derivatives	18861	16859	14228	16649.3	4844.8	7855.8	4808	5836.2	1.16692	0.350537	-1.51236	down
Zmgn002106	N-Acetyl-L-phenylalanine	Amino acids and derivatives	48824	49528	50628	49660	3464.2	12550	4017.8	6677.33	1.15273	0.134461	-2.89474	down
pme2559	N-Acetyl-L-Aspartic Acid	Amino acids and derivatives	44868	45284	53412	47854.7	4763.9	6617.4	11314	7565.1	1.18457	0.158085	-2.66123	down
pme2735	S-Adenosyl-L-methionine	Amino acids and derivatives	31258	29108	26812	29059.3	10571	10250	8704.4	9841.8	1.21917	0.338679	-1.56201	down
mws5037	L-Alanyl-L-leucine	Amino acids and derivatives	4373.4	3348.2	4787.6	4169.73	16535	25637	19364	20512	1.20236	4.91926	2.29844	up
Lmhp002001	L-Valyl-L-Phenylalanine	Amino acids and derivatives	10414	10775	8758.2	9982.4	31734	17655	21446	23611.7	1.12333	2.36533	1.24204	up
pme0109	Methyldopa	Amino acids and derivatives	5223.2	5419	5010	5217.4	35558	18020	24682	26086.7	1.19206	4.99994	2.32191	up
pme0057	L-Homocysteine	Amino acids and derivatives	64446	77187	82142	74591.7	20861	51030	37705	36532	1.00261	0.48976	-1.02985	down
mws1375	Nicotianamine	Amino acids and derivatives	508000	605170	573370	562180	27569	73124	49884	50192.3	1.19703	0.0892816	-3.48549	down
Lmhp002031	L-Leucyl-L-Leucine	Amino acids and derivatives	26065	22414	27496	25325	71376	33863	47357	50865.3	1.0152	2.0085	1.00612	up
pme0253	N-Acetyl-L-leucine	Amino acids and derivatives	18100	17836	14333	16756.3	55678	64834	59163	59891.7	1.21581	3.57427	1.83765	up
pme0120	5-Aminovaleric acid	Amino acids and derivatives	21087	22312	11018	18139	35242	91805	66950	64665.7	1.05832	3.56501	1.83391	up
NK10251888	NG,NG-Dimethyl-L-arginine	Amino acids and derivatives	142590	160000	142840	148477	44541	67633	85385	65853	1.11602	0.443524	-1.17292	down
pme2566	5-L-Glutamyl-L-amino acid	Amino acids and derivatives	78112	55066	90501	74559.7	176000	181560	154600	170720	1.15408	2.28971	1.19516	up
pme1002	L-Tyramine	Amino acids and derivatives	80956	78324	66648	75309.3	110060	248470	159420	172650	1.0393	2.29254	1.19695	up
mws0282	L-Tryptophan	Amino acids and derivatives	1498300	1941800	1699900	1.71333e+06	122400	250840	222570	198603	1.20127	0.115916	-3.10884	down
Lmqp000427	N-Methyl-Trans-4-Hydroxy-L-Proline	Amino acids and derivatives	563610	541440	620120	575057	176660	205870	220510	201013	1.21514	0.349554	-1.51641	down
Zmyn000155	N-α-Acetyl-L-ornithine	Amino acids and derivatives	158330	195100	137420	163617	225330	463530	317790	335550	1.01584	2.05083	1.03621	up
pme0006	L-Proline	Amino acids and derivatives	1625400	1902800	1842500	1.79023e+06	244300	450840	388590	361243	1.196	0.201786	-2.3091	down
pme3017	2-Aminoisobutyric acid	Amino acids and derivatives	1453800	1688400	1527000	1556400	448180	512710	556250	505713	1.21684	0.324925	-1.62182	down
pme0026	L-Lysine	Amino acids and derivatives	2022400	2149000	2109300	2.09357e+06	839580	898320	870060	869320	1.22627	0.415234	-1.268	down
pme3033	N,N-Dimethylglycine	Amino acids and derivatives	5157200	5481700	5257300	5.29873e+06	756310	1010000	917630	894647	1.22313	0.168842	-2.56626	down
mws0254	L-Histidine	Amino acids and derivatives	2487700	2477600	2382900	2449400	876760	955070	898100	909977	1.2274	0.37151	-1.42853	down
pme0193	L-Glutamine	Amino acids and derivatives	2120100	2662300	2392600	2.39167e+06	926640	949030	1016100	963923	1.21218	0.403034	-1.31103	down
mws0219	L-Aspartic Acid	Amino acids and derivatives	2543200	2901500	3306200	2.91697e+06	691250	1889400	1376700	1.31912e+06	1.00274	0.452222	-1.1449	down
pme0137	N-Acetyl-L-Glutamine	Amino acids and derivatives	1172000	1143100	1161400	1.15883e+06	2682700	2205600	2708600	2532300	1.21143	2.18522	1.12778	up
pme0010	L-Serine	Amino acids and derivatives	5536000	5752600	5879100	5.72257e+06	2689600	2325400	2648600	2.55453e+06	1.21876	0.446396	-1.1636	down
mws0256	L-Valine	Amino acids and derivatives	5014600	5339400	5610700	5.32157e+06	2478300	2712000	2545500	2578600	1.21945	0.484557	-1.04526	down
pmb0962	L-Lysine-Butanoic Acid	Amino acids and derivatives	1314500	1263000	1227200	1.26823e+06	2672200	4336500	3712900	3.57387e+06	1.18142	2.81799	1.49467	up
mws0216	Trans-4-Hydroxy-L-proline*	Amino acids and derivatives	21608000	22045000	21507000	21720000	2401100	8984900	6254900	5880300	1.07925	0.270732	-1.88506	down
mws0001	L-Asparagine	Amino acids and derivatives	19840000	21330000	20219000	20463000	2416700	9682000	6652900	6.25053e+06	1.04405	0.305455	-1.71097	down
pmb2947	Catechin-catechin-catechin	Flavonoids	3941.4	6495.3	6571.5	5669.4	N/A	N/A	N/A	N/A	1.22643	0.00158747	-9.29906	down
HJAP005	Laricitrin-3-O-glucoside	Flavonoids	8103.1	13554	9086.8	10248	N/A	N/A	N/A	N/A	1.22747	0.000878223	-10.1531	down
Lmyp004081	Isovitexin-2''-O-rhamnoside	Flavonoids	16122	16216	10259	14199	N/A	N/A	N/A	N/A	1.22845	0.000633847	-10.6236	down
Hmcp001636	Limocitrin-7-O-glucoside	Flavonoids	15505	12409	15314	14409.3	N/A	N/A	N/A	N/A	1.22879	0.000624595	-10.6448	down
Zmxp002867	Chrysoeriol-5,7-di-O-glucoside	Flavonoids	24891	35695	28730	29772	N/A	N/A	N/A	N/A	1.22831	0.000302297	-11.6917	down
mws0049	Gallocatechin	Flavonoids	34445	34715	31341	33500.3	N/A	N/A	N/A	N/A	1.22902	0.000268654	-11.862	down
mws0089	Kaempferol-7-O-glucoside	Flavonoids	65039	65437	25985	52153.7	N/A	N/A	N/A	N/A	1.22676	0.000172567	-12.5006	down
Lmhn004030	5,7,3',4',5'-Pentahydroxyflavan (Tricetiflavan)	Flavonoids	46592	74187	75513	65430.7	N/A	N/A	N/A	N/A	1.22761	0.00013755	-12.8278	down
Lmyp004052	Quercetin-3-O-(6''-p-Coumaroyl)galactoside	Flavonoids	85204	93723	103620	94182.3	N/A	N/A	N/A	N/A	1.22866	9.55593e-05	-13.3532	down
mws1094	Aromadendrin (Dihydrokaempferol)	Flavonoids	92681	94080	110880	99213.7	N/A	N/A	N/A	N/A	1.22869	9.07133e-05	-13.4283	down
HJN041	Epicatechin glucoside	Flavonoids	102320	96842	102870	100677	N/A	N/A	N/A	N/A	1.22895	8.93945e-05	-13.4495	down
Lmdp003286	Isohyperoside	Flavonoids	244360	238410	247790	243520	N/A	N/A	N/A	N/A	1.22895	3.6958e-05	-14.7238	down
pmb0713	Tricin-7-O-(2''-O-glucosyl)glucoside	Flavonoids	114110	139470	141180	131587	5342	5357	4712.8	5137.27	1.22685	0.0390409	-4.67887	down
Wmkp002590	5,7-Dihydroxy-4-methoxyflavone-3-O-xylose-(1-6)-glucose	Flavonoids	57256	78489	63839	66528	1373.9	10346	4551.7	5423.87	1.13154	0.0815276	-3.61657	down
pmb0608	Chrysoeriol-7-O-(6''-malonyl)glucoside	Flavonoids	19819	27860	27191	24956.7	2631.6	8511.2	5290	5477.6	1.12202	0.219484	-2.18781	down
pmp000013	Eupatilin-7-O-glucoside	Flavonoids	45872	58881	57153	53968.7	5426.3	9215.9	5860.1	6834.1	1.20993	0.126631	-2.9813	down
Lmcp003788	Isotamarixin	Flavonoids	28547	38957	34940	34148	3968	7625.3	9148.7	6914	1.16639	0.202472	-2.30421	down
Zmjp005935	"7-methoxy-2""-O-(2'''-methylbutyryl)orientin"	Flavonoids	80702	88252	77849	82267.7	7452.8	8146	10043	8547.27	1.2244	0.103896	-3.26679	down
Lmyp005328	Quercetin-3-O-(2''-cinnamoyl)Glucoside	Flavonoids	68606	69820	68316	68914	6220.6	10496	10486	9067.53	1.21161	0.131578	-2.92602	down
Lmzn001875	Naringenin-7-O-Rutinoside-4'-O-glucoside	Flavonoids	286410	260700	273740	273617	4183.1	16580	10757	10506.7	1.19563	0.0383993	-4.70277	down
pmp001127	Chrysoeriol	Flavonoids	39791	34992	43399	39394	12381	18321	8806.4	13169.5	1.14672	0.334301	-1.58078	down
Lmtp004044	Quercetin-3-O-apiosyl(1→2)galactoside*	Flavonoids	107300	116870	114930	113033	10425	14610	16510	13848.3	1.21781	0.122515	-3.02896	down
pme0376	Naringenin (5,7,4'-Trihydroxyflavanone)	Flavonoids	131370	113120	131650	125380	14709	12508	15361	14192.7	1.22551	0.113197	-3.14309	down
mws0061	Quercetin-3-O-galactoside (Hyperin)	Flavonoids	39967	42794	48147	43636	9470.9	27168	18824	18487.6	1.0229	0.423678	-1.23896	down
mws0920	Tricetin (5,7,3',4',5'-Pentahydroxyflavone)	Flavonoids	55207	81164	85119	73830	21202	37795	38984	32660.3	1.05935	0.442372	-1.17667	down
Zmpn002440	3,4,2',4',6'-Pentahydroxychalcone	Flavonoids	141020	115730	95954	117568	16360	65010	27302	36224	1.04419	0.308111	-1.69848	down
Hmqn003268	5,7,3',4',5'-Pentahydroxydihydroflavone	Flavonoids	11421	7937	14716	11358	42356	32715	43873	39648	1.17334	3.49076	1.80354	up
pme0088	Luteolin (5,7,3',4'-Tetrahydroxyflavone)	Flavonoids	86570	98364	91772	92235.3	22196	60145	41241	41194	1.0246	0.446618	-1.16289	down
Lmgp005868	Chrysoeriol-7-O-(6''-feruloyl)glucoside	Flavonoids	17529	14496	18228	16751	26139	66689	44609	45812.3	1.05473	2.7349	1.45149	up
Cmsp008121	7-O-Methylnaringenin*	Flavonoids	199530	180480	188460	189490	98194	42061	61754	67336.3	1.11999	0.355356	-1.49266	down
pme1662	5,4'-Dihydroxy-7-methoxyflavanone (Sakuranetin)*	Flavonoids	205270	193490	199520	199427	101490	42600	61868	68652.7	1.12192	0.34425	-1.53847	down
mws0917	3,7-Di-O-methylquercetin	Flavonoids	212230	199630	212280	208047	77757	89499	62406	76554	1.20335	0.367966	-1.44236	down
mws0054	Catechin	Flavonoids	25499	37632	33935	32355.3	68047	114040	84736	88941	1.15171	2.74888	1.45885	up
HJAP148	Kaempferol-3-O-sambubioside	Flavonoids	1563700	1691600	1624700	1.62667e+06	98616	151610	132420	127549	1.22269	0.0784111	-3.6728	down
pmb3012	Chrysoeriol-7-O-glucoside	Flavonoids	1074100	1029600	1051300	1.05167e+06	65434	206180	116100	129238	1.1775	0.122889	-3.02458	down
pmp000172	5,2'-Dihydroxy-7,8-dimethoxyflavone glycosides	Flavonoids	1154500	1524600	1252600	1.31057e+06	304550	373370	327200	335040	1.21478	0.255645	-1.96779	down
mws0051	Acacetin	Flavonoids	1494400	1361100	1519800	1.45843e+06	520930	416360	369060	435450	1.21085	0.298574	-1.74384	down
pmp000579	Diosmetin-7-O-galactoside	Flavonoids	3606900	4171600	3703400	3827300	280090	889830	585510	585143	1.16232	0.152887	-2.70947	down
Lmzp003012	3-Hydroxy-4',5,7-Trimethoxyflavanone	Flavonoids	24896000	26102000	25073000	25357000	1016900	1613800	1421900	1.35087e+06	1.22361	0.0532739	-4.23043	down
pmp000106	5,7,4'-Trimethoxyflavone	Flavonoids	4084200	4041700	4137400	4.08777e+06	1622000	1931400	1752400	1768600	1.22017	0.432657	-1.20871	down
pmn001368	Olivil-4,4'-Di-O-glucoside	Lignans and Coumarins	24177	30863	24490	26510	N/A	N/A	N/A	N/A	1.22865	0.000339495	-11.5243	down
pmn001372	Medioresinol-4,4'-di-O-glucoside	Lignans and Coumarins	35360	30332	39219	34970.3	N/A	N/A	N/A	N/A	1.22868	0.000257361	-11.9239	down
Lmmn002274	Isolariciresinol-9'-O-glucoside	Lignans and Coumarins	32227	37020	36185	35144	N/A	N/A	N/A	N/A	1.22874	0.000256089	-11.9311	down
pmn001370	Pinoresinol-4,4'-O-di-O-glucoside	Lignans and Coumarins	43389	51833	44298	46506.7	1489.6	2686.9	1495.9	1890.8	1.21965	0.0406565	-4.62037	down
Hmlp003129	Matairesinol	Lignans and Coumarins	150560	162510	157610	156893	7040.6	11660	9007.5	9236.03	1.22248	0.0588682	-4.08637	down
Rfmb26201	Syringaresinol-4'-O-(6''-acetyl)glucoside	Lignans and Coumarins	71817	85643	92310	83256.7	7361.9	17251	7726.5	10779.8	1.18631	0.129477	-2.94924	down
Lmtn003096	Secoisolariciresinol 4-O-glucoside	Lignans and Coumarins	262620	296690	264860	274723	6802.2	14598	12669	11356.4	1.21587	0.0413376	-4.5964	down
Lmdn004267	Epipinoresinol*	Lignans and Coumarins	148270	168770	169280	162107	35098	45442	46426	42322	1.21458	0.261075	-1.93746	down
mws0097	Pinoresinol*	Lignans and Coumarins	170830	157820	168270	165640	40301	47735	48685	45573.7	1.22299	0.275137	-1.86178	down
Lmqn001932	Syringaresinol-4'-O-glucoside	Lignans and Coumarins	5387400	5714200	4824200	5308600	68403	235710	236630	180248	1.19622	0.0339539	-4.88028	down
pmn001663	Syringaresinol	Lignans and Coumarins	764000	748670	808730	773800	234820	256730	268880	253477	1.22427	0.327574	-1.61011	down
Hmjp002337	Isoscopoletin (6-Hydroxy-7-Methoxycoumarin)	Lignans and Coumarins	6229100	6913000	5895600	6345900	441840	1254300	848990	848377	1.17968	0.133689	-2.90305	down
Lmcn004623	Ficusesquilignan A	Lignans and Coumarins	1797100	1689400	1787500	1758000	5749800	6634100	5865100	6083000	1.22478	3.46018	1.79085	up
Lmbn005443	13-KODE; (9Z,11E)-13-Oxooctadeca-9,11-dienoic acid*	Lipids	3149.7	3265.7	2898.5	3104.63	N/A	N/A	N/A	N/A	1.22898	0.00289889	-8.43028	down
Lmhp010573	1-Linoleoylglycerol-3-O-glucoside	Lipids	18500	14131	13464	15365	N/A	N/A	N/A	N/A	1.22896	0.000585747	-10.7374	down
pmb0296	1-Oleoyl-Sn-Glycerol	Lipids	46769	54143	47878	49596.7	4715	3553.7	3661	3976.57	1.22491	0.0801781	-3.64065	down
Lmbn005287	7S,8S-DiHODE; (9Z,12Z)-(7S,8S)-Dihydroxyoctadeca-9,12-dienoic acid	Lipids	75328	62927	70082	69445.7	3155.2	3708.3	6540	4467.83	1.21278	0.0643357	-3.95824	down
pmb1574	9,12-Octadecadien-6-Ynoic Acid	Lipids	56274	61010	69104	62129.3	4488.8	8314.2	4354	5719	1.20932	0.0920499	-3.44144	down
mws0126	LysoPC 18:0	Lipids	26034	32441	30541	29672	6900.2	10823	12543	10088.7	1.15935	0.340009	-1.55636	down
Lmhp008273	LysoPE 15:1(2n isomer)	Lipids	4557.5	4063.3	4986.4	4535.73	9249.7	8675.2	14066	10663.6	1.14709	2.35103	1.23329	up
Hmqp006023	Ethyl 9-Hydroxy-10,12-octadecadienoic acid	Lipids	53930	64049	56870	58283	9180.1	19358	15803	14780.4	1.16933	0.253597	-1.97939	down
Lmhp010515	LysoPC 17:0(2n isomer)	Lipids	1906.5	2025.2	1761.3	1897.67	13143	19457	15110	15903.3	1.22033	8.38047	3.06703	up
Lmhp010757	LysoPE 20:2	Lipids	3275.8	4452.9	3366.7	3698.47	18475	15870	19021	17788.7	1.2173	4.80974	2.26596	up
pmb0863	LysoPC 16:2(2n isomer)	Lipids	5723.8	5582.9	4603.2	5303.3	18450	18276	21954	19560	1.21607	3.68827	1.88294	up
Lmhp010514	LysoPE 20:2(2n isomer)	Lipids	3941.2	3304.9	4764.5	4003.53	24408	19034	24010	22484	1.21587	5.61604	2.48955	up
Hmsn000210	Methyl 7,10-hexadecadienoate	Lipids	213820	149450	181350	181540	22382	24321	25009	23904	1.22285	0.131673	-2.92496	down
Hmqp006221	13-Hydroxy-9Z,11E-octadecadienoic acid	Lipids	60184	59157	43468	54269.7	24651	34919	14033	24534.3	1.02497	0.452082	-1.14534	down
Lmhp009034	LysoPE 16:1	Lipids	14938	16571	25690	19066.3	59651	41222	63079	54650.7	1.14618	2.86634	1.51921	up
pmd0147	LysoPC 20:2	Lipids	12307	11041	9986.6	11111.5	46600	63763	73234	61199	1.20998	5.5077	2.46145	up
pmb2406	LysoPC 17:0	Lipids	4245.3	4238.4	3419.5	3967.73	62624	74649	66051	67774.7	1.22579	17.0815	4.09436	up
pmc0960	LysoPC 20:4	Lipids	14919	25027	26403	22116.3	65405	73610	89607	76207.3	1.17411	3.44575	1.78482	up
Lmhp008885	LysoPE 15:0(2n isomer)	Lipids	23395	21835	23914	23048	62021	88900	101070	83997	1.19713	3.64444	1.8657	up
Lmhp009890	LysoPC 20:3	Lipids	16331	24601	20950	20627.3	75920	87274	93545	85579.7	1.21012	4.14885	2.05271	up
Lmgn003544	cis-3-Hexenyl acetate	Lipids	226260	220440	217810	221503	71375	101070	107630	93358.3	1.17996	0.421476	-1.24648	down
Lmhp011388	2-α-Linolenoyl-glycerol	Lipids	241330	234620	348110	274687	59173	123690	128370	103744	1.07081	0.377682	-1.40475	down
Lmhp008718	LysoPC 17:2	Lipids	45506	44975	52710	47730.3	121430	91966	124220	112539	1.19265	2.3578	1.23744	up
Lmhp008801	LysoPE 18:3	Lipids	354140	470880	429470	418163	116620	140600	153590	136937	1.20074	0.327472	-1.61056	down
Lmhp008589	LysoPE 18:3(2n isomer)	Lipids	417350	507190	405570	443370	117900	175780	151050	148243	1.1935	0.334356	-1.58054	down
Lmhp008763	LysoPE 16:1(2n isomer)	Lipids	64457	68480	71622	68186.3	159350	138950	161300	153200	1.21874	2.24678	1.16786	up
Lmhp009464	LysoPE 17:1(2n isomer)	Lipids	134020	154340	140780	143047	341340	307190	381600	343377	1.2126	2.40045	1.26331	up
Lmhp009769	LysoPE 17:1	Lipids	123330	141420	139680	134810	354620	293780	389340	345913	1.20729	2.56593	1.35948	up
pmb0855	LysoPC 16:0	Lipids	1185100	1381700	1285600	1.28413e+06	242110	437230	395820	358387	1.18034	0.279088	-1.84121	down
Lmhp010908	LysoPC 19:1	Lipids	103530	107330	125390	112083	288560	494980	482200	421913	1.18324	3.76428	1.91237	up
Lmhp009590	LysoPC 17:1	Lipids	353240	404000	369640	375627	626510	901470	907770	811917	1.16465	2.1615	1.11203	up
Lmhp008833	LysoPC 16:1(2n isomer)	Lipids	471770	528790	455690	485417	918990	1255000	1224300	1.13276e+06	1.18897	2.33359	1.22255	up
pmp001270	LysoPC 16:1	Lipids	460380	600990	476630	512667	954950	1196900	1261200	1.13768e+06	1.17832	2.21915	1.15001	up
pmb0874	LysoPE 18:2(2n isomer)	Lipids	1415900	1628100	1483100	1.50903e+06	4410400	2874400	4622700	3.96917e+06	1.16865	2.63027	1.39521	up
pmb0881	LysoPE 18:2	Lipids	1267500	1602000	1496600	1.45537e+06	4822200	3187200	4493400	4167600	1.18605	2.86361	1.51783	up
pmp001251	LysoPC 18:2(2n isomer)	Lipids	5701900	6462500	6166100	6.11017e+06	13890000	13054000	16716000	1.45533e+07	1.20876	2.38182	1.25207	up
pmp001273	LysoPC 18:2	Lipids	5494400	6831800	6071800	6.13267e+06	14145000	13741000	16978000	1.49547e+07	1.20589	2.43853	1.28601	up
mws0884	Cyclic 3',5'-Adenylic acid	Nucleotides and derivatives	4668.4	4963	7093.9	5575.1	N/A	N/A	N/A	N/A	1.22735	0.00161432	-9.27486	down
pmc0281	Ribosyladenosine	Nucleotides and derivatives	10741	13134	19584	14486.3	N/A	N/A	N/A	N/A	1.22678	0.000621275	-10.6525	down
pme3184	2'-Deoxyadenosine-5'-monophosphate	Nucleotides and derivatives	23928	28607	25322	25952.3	5273.2	9022.4	14786	9693.87	1.06761	0.373526	-1.42072	down
mws0863	2-Deoxyribose-5'-phosphate	Nucleotides and derivatives	56630	63181	90618	70143	30460	18381	19028	22623	1.14541	0.322527	-1.63251	down
Zmfn000481	Uridine-5'-Diphosphate-D-Xylose	Nucleotides and derivatives	111800	135490	75435	107575	26483	28671	33089	29414.3	1.1825	0.273431	-1.87075	down
pme1184	2'-Deoxyguanosine	Nucleotides and derivatives	16802	17572	17680	17351.3	37826	39070	35631	37509	1.22526	2.16174	1.11219	up
mws0255	Cytosine	Nucleotides and derivatives	99912	104730	103380	102674	34161	51314	55065	46846.7	1.15142	0.456266	-1.13205	down
pmb0964	Isopentenyladenine-7-N-glucoside	Nucleotides and derivatives	285090	362060	250420	299190	48672	73871	80559	67700.7	1.19169	0.22628	-2.14382	down
pmb2507	2-Deoxyribose-1-phosphate	Nucleotides and derivatives	19603	39865	18984	26150.7	85574	56700	80848	74374	1.09961	2.84406	1.50795	up
pme2651	NADP (Nicotinamide adenine dinucleotide phosphate)	Nucleotides and derivatives	180560	171640	167630	173277	41509	99604	95331	78814.7	1.02424	0.454849	-1.13654	down
mws1060	9-(Arabinosyl)hypoxanthine	Nucleotides and derivatives	25336	40259	29068	31554.3	144510	70543	106720	107258	1.13742	3.39914	1.76517	up
pme0040	Adenine	Nucleotides and derivatives	69938	69650	77719	72435.7	255970	148680	132960	179203	1.11041	2.47397	1.30683	up
pmb2922	Uridine 5'-diphospho-D-glucose	Nucleotides and derivatives	947370	873490	902940	907933	403050	324810	398030	375297	1.21237	0.413353	-1.27455	down
Lmqp000329	5-Aminoimidazole ribonucleotide	Nucleotides and derivatives	173170	203450	173430	183350	357010	550380	497710	468367	1.17537	2.5545	1.35304	up
pmc0066	2'-Deoxyinosine-5'-monophosphate	Nucleotides and derivatives	885820	981580	1021200	962867	2635100	5886000	4350900	4.29067e+06	1.16758	4.45614	2.15579	up
Zmtn001464	4,8-Dihydroxyquinoline-2-carboxylic acid	Organic acids	24077	20676	21903	22218.7	N/A	N/A	N/A	N/A	1.22902	0.000405065	-11.2696	down
pme2732	1-Naphthylacetic acid	Organic acids	53598	47220	45618	48812	N/A	N/A	N/A	N/A	1.22907	0.000184381	-12.405	down
Lmgn002555	2-Propylglutaric acid	Organic acids	42617	53584	45244	47148.3	N/A	N/A	N/A	N/A	1.03144	0.0328856	-4.9264	down
mws0574	2-Hydroxyisobutyric acid	Organic acids	10270	11498	9745.9	10504.6	23557	18140	26811	22836	1.16938	2.1739	1.12028	up
mws0177	2-Furoic acid	Organic acids	65295	57942	56736	59991	31964	22112	28081	27385.7	1.18027	0.456496	-1.13133	down
Lmmn001643	2-Hydroxycinnamic acid*	Organic acids	207990	260980	282710	250560	55599	63623	55762	58328	1.21509	0.232791	-2.1029	down
Zmyn002323	2-Hydroxyphenylacetic acid	Organic acids	18883	25128	30481	24830.7	67288	58433	61501	62407.3	1.17905	2.51332	1.32959	up
Lmmn002164	Monomethyl succinate*	Organic acids	32270	30401	30565	31078.7	105590	81733	98482	95268.3	1.21675	3.06539	1.61607	up
Lmbn001364	4-Hydroxy-2-Oxopentanoic Acid*	Organic acids	34402	31279	30783	32154.7	112590	65954	109290	95944.7	1.16649	2.98385	1.57717	up
mws0281	Citric Acid	Organic acids	220250	231280	271610	241047	72584	81548	145260	99797.3	1.1032	0.414017	-1.27224	down
Lmgn000160	3-Ureidopropionic Acid	Organic acids	297700	496140	346280	380040	43065	151140	110250	101485	1.06603	0.267038	-1.90488	down
Lmbn001288	2-Hydroxy-2-methyl-3-oxobutanoic acid*	Organic acids	55805	64609	58070	59494.7	181460	99945	148560	143322	1.13305	2.40898	1.26842	up
Lmmn000806	Dimethylmalonic acid*	Organic acids	63241	67453	60387	63693.7	183520	110360	172760	155547	1.15112	2.44211	1.28813	up
Zmgn000503	2,3-Dihydroxy-3-Methylbutanoic Acid	Organic acids	837090	884700	937200	886330	163700	236310	203800	201270	1.21496	0.227082	-2.13871	down
Lmbn000198	3-Dehydro-L-Threonic Acid*	Organic acids	1080600	1042700	1048100	1.05713e+06	151080	276680	199150	208970	1.20284	0.197676	-2.33879	down
mws0576	3-Hydroxybutyric acid	Organic acids	690540	632760	764380	695893	205960	267530	257160	243550	1.20756	0.349982	-1.51465	down
pme0282	Phthalic acid	Organic acids	89798	92480	93950	92076	280740	267090	265320	271050	1.22831	2.94376	1.55766	up
mws1189	D-Galacturonic acid*	Organic acids	136210	171380	110850	139480	345150	221240	347510	304633	1.09735	2.18406	1.12702	up
pme1975	Malonic acid	Organic acids	1085300	860550	975180	973677	272560	322470	321080	305370	1.21645	0.313626	-1.67288	down
mws0277	Quinic Acid	Organic acids	1705200	2236300	2810600	2250700	404080	515240	424510	447943	1.2017	0.199024	-2.32899	down
mws0344	D-Xylonic acid	Organic acids	1263900	1211600	1123700	1.19973e+06	501640	551660	561580	538293	1.22112	0.448677	-1.15625	down
Lmrn003000	2-Hydroxy-3-phenylpropanoic acid	Organic acids	13993	14728	13444	14055	351590	1632600	638000	874063	1.19764	62.1888	5.95858	up
mws0275	L-Malic acid*	Organic acids	5421300	5355200	4950900	5.24247e+06	800430	1015300	1203100	1.00628e+06	1.21622	0.191947	-2.38122	down
pme3011	γ-Aminobutyric acid	Organic acids	8336200	8576800	8923800	8.61227e+06	1187200	1555300	1419700	1387400	1.22384	0.161096	-2.63401	down
Zmyn000453	Isocitric Acid	Organic acids	5777100	5673200	5560100	5.67013e+06	1119400	1565200	1498700	1.39443e+06	1.21569	0.245926	-2.0237	down
Hmqp000191	Planteose	Others	7023.7	10055	11812	9630.23	N/A	N/A	N/A	N/A	1.22701	0.000934557	-10.0634	down
pmb0801	4-Pyridoxic acid-O-glucoside	Others	20112	19096	23130	20779.3	N/A	N/A	N/A	N/A	1.22867	0.000433123	-11.1729	down
pmb0789	Pyridoxine-5'-O-glucoside	Others	22161	21056	20466	21227.7	1601.4	6680.9	3725.1	4002.47	1.11975	0.18855	-2.40698	down
Zmgp003492	8-Hydroxy-α-conidendrin	Others	65618	68484	80402	71501.3	7206.9	21707	13537	14150.3	1.14845	0.197903	-2.33714	down
Lmcp005519	8-Hydroxy-2-(2-phenylethyl)chromone	Others	58554	56094	55789	56812.3	12607	21999	17113	17239.7	1.18863	0.303449	-1.72047	down
Lmcp003334	Rel-(1aR,2R,3R,7bS)-1a,2,3,7b-Tetrahydro-2,3-Dihydroxy-5-[2-(3-hydroxy-4-methoxyphenyl)ethyl]-7H-Oxireno[F][1]Benzopyran-7-One	Others	794680	864730	845800	835070	11415	27816	23239	20823.3	1.21607	0.024936	-5.32562	down
pme2125	Raffinose*	Others	115640	99262	45722	86874.7	33957	25115	17091	25387.7	1.06778	0.292233	-1.77481	down
Lmcp004714	6-Hydroxy-7-Methoxy-2-[2-(3'-Hydroxy-4'-Methoxyphenyl)Ethyl]Chromone	Others	648140	712010	620550	660233	15210	33785	37327	28774	1.20963	0.0435816	-4.52014	down
Lmbp005759	Rel-(5R,6S,7S,8R)-8-Chloro-5,6,7,8-tetrahydro-5,6,7-trihydroxy-2-[2-(4-methoxyphenyl)ethyl]chromone	Others	612350	670870	642650	641957	34643	32010	31676	32776.3	1.22836	0.0510569	-4.29175	down
Lmbp004608	Aquilarone C	Others	1974700	2010500	1773200	1.91947e+06	22086	52140	29253	34493	1.21998	0.0179701	-5.79826	down
Lmcp007199	2-Methylnaphthalene	Others	114830	116730	133770	121777	23940	38404	41773	34705.7	1.18191	0.284994	-1.81099	down
Zmjp000624	Pyridoxal	Others	18793	20620	14590	18001	39298	30484	40209	36663.7	1.14644	2.03676	1.02627	up
Hmcn000192	Sedoheptulose	Others	165650	133740	178120	159170	49913	55597	51012	52174	1.2123	0.327788	-1.60917	down
Zmpn000199	D-Galactaric acid*	Others	212040	295170	243150	250120	42996	77755	62396	61049	1.18362	0.244079	-2.03458	down
Zmyn000108	D-Saccharic acid*	Others	213320	289010	330460	277597	40433	79472	67372	62425.7	1.1685	0.224879	-2.15278	down
pme0516	Inositol	Others	233660	232770	215270	227233	83201	65790	49106	66032.3	1.19455	0.290593	-1.78293	down
Lmbp007167	Aquilarone I*	Others	750860	756190	779600	762217	36108	95765	72748	68207	1.19689	0.0894851	-3.48221	down
mws4174	N-Acetyl-D-mannosamine	Others	25697	24976	22589	24420.7	154610	49570	57132	87104	1.03725	3.56681	1.83464	up
pmb0786	D-Glucosamine	Others	209590	226710	170340	202213	74201	84075	110430	89568.7	1.1598	0.442941	-1.17481	down
mws0889	D-Threonic Acid	Others	23417	39474	24785	29225.3	111810	66203	98192	92068.3	1.14433	3.15029	1.65549	up
Lmbp004842	Rel-(5R,6S,7R)-5,6,7,8-Tetrahydro-5,6,7-trihydroxy-2-[2-(4-methoxyphenyl)ethyl]chromone	Others	2904900	3044000	2563000	2837300	80184	117790	107710	101895	1.22576	0.0359125	-4.79937	down
Lmbp007051	6-Hydroxy-2-[2-(3'-methoxy-4'-hydroxyphenylethyl)]chromone*	Others	840860	841910	834440	839070	56434	129310	122340	102695	1.19305	0.122391	-3.03043	down
Lmcp004116	Oxidoagarochromone C	Others	4040100	3806400	3926200	3.92423e+06	88832	144890	131610	121777	1.22456	0.0310321	-5.01009	down
Lmcp002602	Aquilarone A	Others	1643300	1777700	1682500	1.70117e+06	117240	144670	126690	129533	1.22736	0.0761438	-3.71513	down
Lmcp003740	Rel-(5R,6S,7S,8R)-8-Chloro-5,6,7,8-tetrahydro-5,6,7-trihydroxy-2-[2-(3-hydroxy-4-methoxyphenyl)ethyl]chromone	Others	9913500	9611300	11122000	10215600	108910	162950	141340	137733	1.22672	0.0134826	-6.21275	down
Lmbp008472	7-Hydroxy-6-methoxy-2-[2-(4-methoxyphenyl)ethyl]chromone	Others	865190	935900	812860	871317	88776	209090	152100	149989	1.18439	0.17214	-2.53834	down
Lmcp005293	6,7-Dimethoxy-2-[2-(3'-Hydroxy-4'-Methoxyphenyl)Ethyl]Chromone	Others	2912400	3081200	2926100	2.97323e+06	86203	225540	177350	163031	1.20648	0.0548329	-4.18881	down
Lmqn000432	1-(sn-Glycero-3-phospho)-1D-myo-inositol	Others	931100	991980	1006700	976593	122160	405040	270840	266013	1.09943	0.272389	-1.87626	down
mws1622	α-Cyperone	Others	1684300	1578800	1742900	1.66867e+06	171360	410100	305790	295750	1.18116	0.177237	-2.49625	down
Lmcp006297	6,7-Dimethoxy-2-[2-(4-methoxyphenyl)ethyl]chromone	Others	1078100	1097500	1103200	1.09293e+06	256720	451720	363650	357363	1.18117	0.326976	-1.61274	down
Lmcp006752	2-[2-(4-Methoxyphenyl)ethyl]chromone	Others	917130	907680	1000000	941603	243810	586340	433070	421073	1.05449	0.447188	-1.16105	down
pmf0139	D-Galactose*	Others	170780	221270	177910	189987	543830	425090	329170	432697	1.13721	2.27751	1.18746	up
Lmbp008637	Aquilarone H	Others	1073800	1104300	1147800	1.10863e+06	291870	598760	465160	451930	1.12062	0.407646	-1.29461	down
mws0264	D-Trehalose*	Others	3884600	3022000	3394300	3.43363e+06	462020	524240	591960	526073	1.22243	0.153212	-2.7064	down
pmf0138	D-Mannose*	Others	307770	281290	216600	268553	630640	539900	455040	541860	1.13548	2.0177	1.01271	up
Lmbp008845	Aquilarone G	Others	6181800	6302100	6030500	6.17147e+06	552110	982810	811830	782250	1.21332	0.126753	-2.97991	down
mws5040	Turanose	Others	3825200	3804300	4881000	4.17017e+06	532340	995800	879010	802383	1.19154	0.19241	-2.37774	down
Lmcp005089	6,8-Dihydroxy-2-[2-(4-methoxyphenyl)ethyl]chromone	Others	6057500	6309600	5732100	6.03307e+06	591190	966100	879120	812137	1.21545	0.134614	-2.8931	down
Lmsn000381	D-Maltose*	Others	5484500	7275400	3927200	5.56237e+06	785540	1250100	920610	985417	1.19088	0.177158	-2.49689	down
pme0519	D-Sucrose*	Others	6269300	4274900	4710600	5.08493e+06	867340	1150000	1134000	1.05045e+06	1.20995	0.20658	-2.27523	down
mws5038	Isomaltulose*	Others	8017200	6584400	5056200	6552600	855280	1479200	1217400	1183960	1.19696	0.180686	-2.46845	down
Lmtp005226	Santalol	Others	499120	543510	562310	534980	1150800	1752600	1427200	1.44353e+06	1.19059	2.69829	1.43205	up
Lmcp004074	2-(4-Methoxyphenethyl)-5,6:7,8-Diepoxy-5,6,7,8-Tetrahydrochromone	Others	6935800	7116200	6932300	6.99477e+06	880810	1992600	1478500	1.45064e+06	1.17963	0.207389	-2.26959	down
mws1080	Galactinol	Others	8344700	11919000	8635300	9633000	1595900	2234500	2598700	2.14303e+06	1.19329	0.222468	-2.16833	down
Lmcp005419	Oxidoagarochromone B	Others	24775000	24601000	24686000	2.46873e+07	1959300	2295500	2703700	2319500	1.22502	0.0939551	-3.41189	down
Lmcp004493	8-Chloro-2-(2-phenylethyl)-5,6,7-trihydroxy-5,6,7,8-tetrahydrochromone	Others	7890700	8453200	8262500	8.20213e+06	17090000	20150000	20013000	1.90843e+07	1.21829	2.32675	1.21832	up
pmb0758	Anisic acid-O-feruloyl glucoside	Phenolic acids	3020.5	4458.8	3450.2	3643.17	N/A	N/A	N/A	N/A	1.22776	0.00247038	-8.66105	down
Lmbn015605	Phthalic acid,6-ethyl-3-octylbutyl ester	Phenolic acids	7617.9	7497	6018.5	7044.47	N/A	N/A	N/A	N/A	1.22895	0.0012776	-9.61235	down
mws1503	Cinnamaldehyde	Phenolic acids	7563	6531.7	8874.7	7656.47	N/A	N/A	N/A	N/A	1.22836	0.00117548	-9.73254	down
pmb2620	3,4-Dimethoxycinnamic acid*	Phenolic acids	10420	10618	10601	10546.3	N/A	N/A	N/A	N/A	1.22893	0.000853377	-10.1945	down
pme3472	Arbutin	Phenolic acids	13410	14009	17484	14967.7	N/A	N/A	N/A	N/A	1.22833	0.000601296	-10.6996	down
mws1198	Methyl 3-(4-hydroxyphenyl)propionate	Phenolic acids	23097	17625	17705	19475.7	N/A	N/A	N/A	N/A	1.22899	0.000462115	-11.0795	down
Lmjp003731	3,4-O-Dicaffeoylquinic Acid Methyl Ester	Phenolic acids	20745	24019	15163	19975.7	N/A	N/A	N/A	N/A	1.22852	0.000450548	-11.116	down
mws0009	Coniferaldehyde	Phenolic acids	26572	31746	20864	26394	N/A	N/A	N/A	N/A	1.22861	0.000340987	-11.518	down
Cmsp002787	3,4'-Dihydroxy-3',5'-dimethoxypropiophenone	Phenolic acids	28417	28254	24403	27024.7	N/A	N/A	N/A	N/A	1.22903	0.000333029	-11.5521	down
Zmhn001793	6-O-Caffeoyl-D-glucose	Phenolic acids	27079	18927	35177	27061	N/A	N/A	N/A	N/A	1.2275	0.000332582	-11.554	down
mws0179	Chlorogenic acid methyl ester	Phenolic acids	44659	23056	42062	36592.3	N/A	N/A	N/A	N/A	1.22756	0.000245953	-11.9893	down
mws0011	Syringin	Phenolic acids	50951	35990	42714	43218.3	N/A	N/A	N/A	N/A	1.22886	0.000208245	-12.2294	down
mws1584	1,3-O-Dicaffeoylquinic Acid (Cynarin)	Phenolic acids	47363	50874	44859	47698.7	N/A	N/A	N/A	N/A	1.22895	0.000188685	-12.3717	down
pmb3142	Salicylic acid-2-O-glucoside	Phenolic acids	41759	48950	53752	48153.7	N/A	N/A	N/A	N/A	1.22849	0.000186902	-12.3854	down
Hmtn001120	5-(2-Hydroxyethyl)-2-O-glucosylphenol*	Phenolic acids	54344	71701	53301	59782	N/A	N/A	N/A	N/A	1.22863	0.000150547	-12.6975	down
pmn001367	Protocatechuic acid-4-O-glucoside*	Phenolic acids	301810	381510	329910	337743	N/A	N/A	N/A	N/A	1.22874	2.66475e-05	-15.1956	down
pmb2871	1-O-Gentisoyl-D-glucoside*	Phenolic acids	408990	507900	449380	455423	N/A	N/A	N/A	N/A	1.22876	1.97618e-05	-15.6269	down
Lmmn001294	Koaburaside	Phenolic acids	508680	592070	512520	537757	N/A	N/A	N/A	N/A	1.22888	1.67362e-05	-15.8667	down
Zmhn001926	1-O-Salicyl-D-glucose	Phenolic acids	915490	1022700	944220	960803	N/A	N/A	N/A	N/A	1.2289	9.36716e-06	-16.704	down
Lmcn005012	4-Methoxybenzaldehyde	Phenolic acids	23847	21828	27099	24258	5477.4	9528.6	5998.7	7001.57	1.18119	0.288629	-1.79271	down
pmb2795	4-Methoxycinnamic acid*	Phenolic acids	29432	36360	30573	32121.7	8628.2	10481	9783.6	9630.93	1.21601	0.299827	-1.7378	down
Hmbn005951	1,3-O-Di-p-Coumaroylglycerol	Phenolic acids	N/A	N/A	N/A	N/A	10910	6698.6	12743	10117.2	1.22731	1124.13	10.1346	up
Lmcn002039	3,4,5-Trimethoxyphenol	Phenolic acids	196370	208550	134850	179923	7357.8	15072	16863	13097.6	1.20118	0.0727954	-3.78001	down
pmb3107	Glucosyringic Acid	Phenolic acids	5148.3	4772.4	6049	5323.23	10092	23950	10643	14895	1.0501	2.79811	1.48445	up
pmb0069	Benzamide	Phenolic acids	4633.2	8276.5	8829.8	7246.5	12897	19927	12958	15260.7	1.03277	2.10594	1.07446	up
pmf0319	Acetosyringone	Phenolic acids	43300	60612	62066	55326	17167	15223	23262	18550.7	1.16859	0.335297	-1.57649	down
Lmyn002435	Hydrangeifolin I	Phenolic acids	321550	448430	384870	384950	27066	19738	14656	20486.7	1.21726	0.053219	-4.23191	down
Lmlp001436	Dihydrocaffeic acid	Phenolic acids	N/A	N/A	N/A	N/A	25969	23289	29524	26260.7	1.22885	2917.85	11.5107	up
mws2105	Benzyl salicylate	Phenolic acids	72206	65268	60414	65962.7	23267	42461	30692	32140	1.10842	0.487245	-1.03728	down
mws0853	Sinapyl alcohol*	Phenolic acids	115790	179920	131080	142263	36442	25303	36620	32788.3	1.19179	0.230476	-2.11731	down
Lmbn004790	Methyl 3-(3-hydroxy-4-methoxyphenyl)propanoate*	Phenolic acids	166760	161680	135770	154737	35396	28950	35513	33286.3	1.22091	0.215116	-2.21681	down
Lmbn002648	α-Hydroxycinnamic Acid*	Phenolic acids	113500	135770	120390	123220	43410	51057	22296	38921	1.13068	0.315866	-1.66262	down
pmn001320	1-O-p-Cumaroylglycerol	Phenolic acids	10418	20072	19758	16749.3	59858	33485	45931	46424.7	1.09276	2.77173	1.47079	up
Lmln001195	Picein (4-Acetylphenyl-glucoside)	Phenolic acids	13478	9558.6	17349	13461.9	50219	47838	44122	47393	1.18605	3.52054	1.8158	up
Zmyn002856	3-(Hydroxymethyl)phenol	Phenolic acids	N/A	N/A	N/A	N/A	86113	13569	55941	51874.3	1.21867	5763.81	12.4928	up
pmn001517	3,4,5-Trimethoxyphenyl-1-O-Glucoside	Phenolic acids	127080	127230	154540	136283	32808	76061	58013	55627.3	1.08044	0.408174	-1.29274	down
Zmln000899	Syringaldehyde-4-O-glucoside	Phenolic acids	28124	30533	31157	29938	79295	75377	68885	74519	1.22197	2.48911	1.31563	up
pmn001554	Petasiphenone	Phenolic acids	421660	453460	481070	452063	54076	110700	59630	74802	1.19354	0.165468	-2.59538	down
Lmbn001930	2-Hydroxybenzaldehyde (Salicylaldehyde)	Phenolic acids	20504	39996	24148	28216	78611	93702	84146	85486.3	1.15766	3.02971	1.59918	up
Zmhn002301	p-Coumaric acid-4-O-glucoside	Phenolic acids	37106	22688	60674	40156	122850	79645	113720	105405	1.05233	2.62489	1.39226	up
Lmyn002403	Mandelic acid-β-glucoside	Phenolic acids	845740	962670	806970	871793	75734	149040	115090	113288	1.20619	0.129948	-2.94399	down
Cmzn005251	6-O-Caffeoylarbutin	Phenolic acids	16751	12522	21282	16851.7	142790	85474	119790	116018	1.20081	6.88466	2.78339	up
mws1521	Salicin	Phenolic acids	34106	29967	20190	28087.7	126100	103170	121090	116787	1.19361	4.15793	2.05587	up
Lmrn001951	(S)-2-Hydroxy-3-(4-Hydroxyphenyl)Propanoic Acid	Phenolic acids	N/A	N/A	N/A	N/A	153030	178100	182310	171147	1.22889	19016.3	14.2149	up
NK10246509	2,3-Dihydroxynaphthalene	Phenolic acids	3736500	3620600	3660900	3.67267e+06	442290	124040	260940	275757	1.18545	0.0750835	-3.73536	down
pmn001511	3-Hydroxy-5-Methylphenol-1-O-Glucoside	Phenolic acids	136570	110880	103560	117003	354890	258400	279260	297517	1.1831	2.54281	1.34642	up
pmn001521	3-Hydroxy-5-Methylphenol-1-O-(6'-Galloyl)Glucoside	Phenolic acids	159510	168020	151260	159597	251660	730680	438750	473697	1.04296	2.96809	1.56953	up
mws0467	3-(4-Hydroxyphenyl)-propionic acid	Phenolic acids	6836.7	8349.8	12786	9324.17	302010	1451800	495480	749763	1.19645	80.4108	6.32932	up
mws1350	Syringaldehyde; 4-Hydroxy-3,5-Dimethoxybenzaldehyde	Phenolic acids	2482600	2258400	2554700	2431900	1463600	975940	1183900	1.20781e+06	1.16109	0.496654	-1.00969	down
Lmbn005172	2,6-Dimethoxybenzaldehyde	Phenolic acids	18168	28912	24767	23949	791060	3435600	1275200	1.83395e+06	1.20106	76.5774	6.25885	up
pmn001646	Procyanidin C1	Tannins	5109	3936.8	5103.3	4716.37	N/A	N/A	N/A	N/A	1.22856	0.00190825	-9.03354	down
mws0836	Procyanidin B1	Tannins	6943.9	8016.5	2831.2	5930.53	N/A	N/A	N/A	N/A	1.22382	0.00151757	-9.36402	down
pme0436	Procyanidin B3	Tannins	9442.7	3899.4	7267.8	6869.97	N/A	N/A	N/A	N/A	1.22564	0.00131005	-9.57616	down
pmn001667	Procyanidin B4	Tannins	20991	14587	20272	18616.7	N/A	N/A	N/A	N/A	1.22851	0.000483438	-11.0144	down
Lmqn004838	3-O-Methylellagic acid	Tannins	35212	29678	23714	29534.7	3019.7	4833.3	5849.7	4567.57	1.19648	0.154651	-2.69291	down
pme0434	Procyanidin B2	Tannins	233080	285700	274600	264460	2544	31469	13101	15704.7	1.11884	0.0593839	-4.07378	down
pme0310	Ethyl gallate	Tannins	7865.8	12731	15752	12116.3	43538	84587	69998	66041	1.16878	5.45061	2.44642	up
Lmsn006046	2α,3β,19α,23-Tetrahydroxyurs-12-en-28-oic acid-28-O-glucoside	Terpenoids	1608.8	3497.7	2359.5	2488.67	N/A	N/A	N/A	N/A	1.22416	0.00361639	-8.11123	down
pmp000436	Taraxerol	Terpenoids	18312	23576	22709	21532.3	N/A	N/A	N/A	N/A	1.22841	0.000417976	-11.2243	down
Lmcn005938	Valerenic acid	Terpenoids	34772	39101	38491	37454.7	N/A	N/A	N/A	N/A	1.22878	0.00024029	-12.0229	down
pmf0534	Hinokitiol	Terpenoids	39555	38681	38568	38934.7	N/A	N/A	N/A	N/A	1.22899	0.000231156	-12.0788	down
Lmbn008694	Isocucurbitacin D	Terpenoids	61345	70457	58475	63425.7	N/A	N/A	N/A	N/A	1.22888	0.000141898	-12.7829	down
Lmcp007976	Valencene	Terpenoids	2385200	2432000	2597800	2.47167e+06	N/A	N/A	N/A	N/A	1.22888	3.64127e-06	-18.0671	down
pmp000444	27,28-Dicarboxyl ursolic acid	Terpenoids	64762	88091	83640	78831	113780	257800	169020	180200	1.03115	2.2859	1.19276	up
Lmcp006516	Baimuxinal	Terpenoids	2065600	2220000	2023300	2.10297e+06	220700	404800	315200	313567	1.20888	0.149107	-2.74558	down
Hmcp004865	Costunolide	Terpenoids	3904600	4049900	3958700	3.97107e+06	355770	841260	599480	598837	1.19063	0.1508	-2.72929	down

## Sheet: Table S2B
Table S1B. Differentially accumulated primary/secondary metabolites detected in cold drill (D)_vs_cold + brine drill (DS) in triplicates following discriminant analysis of orthogonal partial least squares with threshold of log2FC ≥ 1 and variable importance in projection (VIP) ≥ 1. The average ion intensity was computed from the triplicates. Compound not detected in either of the groups is denote…
Index	Compounds	Class I	D-1	D-2	D-3	Average for D	DS-1	DS-2	DS-3	Average DS	VIP	Fold_Change	Log2FC	Type
mws4002	Dopamine	Alkaloids	22844	29181	59189	37071.3	10424	12564	11242	11410	1.1227	0.307785	-1.70001	down
pmb0498	Sinapoylagmatine	Alkaloids	6673.9	4609.7	3906.2	5063.27	17874	7309.9	10440	11874.6	1.0159	2.34525	1.22974	up
mws0005	Tryptamine	Alkaloids	78911	95362	101280	91851	15184	18952	17509	17215	1.26428	0.187423	-2.41563	down
mws0491	Phenethylamine	Alkaloids	173140	144170	242200	186503	25777	42196	51439	39804	1.21112	0.213422	-2.22822	down
pmb0496	N-Feruloylagmatine	Alkaloids	486740	425240	481820	464600	57067	59530	71281	62626	1.27034	0.134796	-2.89116	down
Lmgp001898	4,6-Dihydroxyquinoline	Alkaloids	145090	151530	160180	152267	66485	59084	66812	64127	1.26497	0.421149	-1.2476	down
mws1417	Indole-3-carboxylic acid	Alkaloids	26705	34984	36483	32724	61364	80575	65007	68982	1.20794	2.10799	1.07587	up
pmp001252	p-Coumaroyltyramine	Alkaloids	11053	10424	10526	10667.7	78564	94833	66689	80028.7	1.2668	7.50198	2.90727	up
pme2268	Trigonelline	Alkaloids	1194000	1235400	1062900	1164100	80821	89442	80358	83540.3	1.27304	0.0717639	-3.8006	down
pmn001727	N-(4-O-(Glucosyl)-E-feruloyl)-tyramine	Alkaloids	298230	254170	269850	274083	125150	116930	117180	119753	1.26581	0.436923	-1.19455	down
pmb0494	Sinapoylputrescine	Alkaloids	38752	35787	41349	38629.3	131120	125310	124670	127033	1.27026	3.28852	1.71744	up
pme1841	Cadaverine	Alkaloids	495550	425610	602550	507903	133460	172650	186240	164117	1.23591	0.323126	-1.62983	down
mws0943	1,4-Dihydro-1-Methyl-4-oxo-3-pyridinecarboxamide	Alkaloids	74548	75815	132140	94167.7	289490	402010	396660	362720	1.21619	3.85185	1.94555	up
pma2172	Cinnamoyltyramine	Alkaloids	524540	387060	434120	448573	940840	904680	926190	923903	1.23436	2.05965	1.0424	up
mws1433	N-Feruloyltyramine	Alkaloids	3005200	2918200	2949600	2.95767e+06	7863600	8097400	7226200	7.72907e+06	1.27024	2.61323	1.38583	up
Hmlp002318	Acancifoliuside	Alkaloids	27043000	22793000	25085000	2.49737e+07	12224000	12063000	12137000	1.21413e+07	1.26397	0.486165	-1.04048	down
mws4176	L-Alanyl-L-Phenylalanine	Amino acids and derivatives	14222	19161	16609	16664	2759.2	5055.6	4926.6	4247.13	1.21602	0.254869	-1.97217	down
mws5042	L-Glycyl-L-phenylalanine	Amino acids and derivatives	10590	13442	13110	12380.7	4066.2	4466.6	4543.8	4358.87	1.25612	0.35207	-1.50606	down
pme0109	Methyldopa	Amino acids and derivatives	N/A	N/A	N/A	N/A	7566	9444.3	8013.7	8341.33	1.27382	926.815	9.85614	up
pme2890	L-Homocystine	Amino acids and derivatives	2513.4	6733.7	2131.5	3792.87	12442	13172	9398.7	11670.9	1.0975	3.07707	1.62156	up
Lmhp002001	L-Valyl-L-Phenylalanine	Amino acids and derivatives	28244	43583	47178	39668.3	10549	12965	14923	12812.3	1.20338	0.322986	-1.63045	down
mws5041	L-Glycyl-L-isoleucine*	Amino acids and derivatives	27481	26379	38866	30908.7	13596	11371	14106	13024.3	1.20952	0.421381	-1.2468	down
mws5035	L-Leucyl-L-phenylalanine	Amino acids and derivatives	56516	67474	77666	67218.7	15600	11623	20150	15791	1.23381	0.23492	-2.08976	down
mws0736	N-Glycyl-L-leucine*	Amino acids and derivatives	42047	37494	46851	42130.7	13268	17577	17672	16172.3	1.2402	0.383861	-1.38134	down
Lmhp002031	L-Leucyl-L-Leucine	Amino acids and derivatives	91946	101720	109560	101075	26353	31320	33476	30383	1.25995	0.300598	-1.73409	down
Lmhp001670	L-Valyl-L-Leucine	Amino acids and derivatives	105500	108740	133060	115767	44798	29338	32023	35386.3	1.23581	0.305669	-1.70996	down
pme0122	N6-Acetyl-L-lysine	Amino acids and derivatives	48823	44087	40151	44353.7	111780	92595	96166	100180	1.24869	2.25867	1.17547	up
pme2773	L-Cystathionine	Amino acids and derivatives	40844	53294	39570	44569.3	148730	162500	147780	153003	1.25933	3.43293	1.77944	up
Rfmb319	Pipecolic acid*	Amino acids and derivatives	4198900	3363100	4151600	3.90453e+06	2017900	1944400	1843900	1935400	1.24655	0.49568	-1.01252	down
mws0254	L-Histidine	Amino acids and derivatives	715320	689630	620420	675123	2015700	1969100	2004900	1.99657e+06	1.26959	2.95734	1.5643	up
mws0001	L-Asparagine	Amino acids and derivatives	11651000	10805000	9608500	1.06882e+07	22322000	21357000	21873000	2.18507e+07	1.25681	2.04438	1.03166	up
pmb2947	Catechin-catechin-catechin	Flavonoids	77390	72736	124290	91472	6782.2	9781.1	12865	9809.43	1.24274	0.10724	-3.22109	down
Hmpn005101	Sieboldin	Flavonoids	28041	27160	28199	27800	9419.8	8732	14318	10823.3	1.21329	0.389326	-1.36095	down
HJAP005	Laricitrin-3-O-glucoside	Flavonoids	60333	56144	65743	60740	10293	13461	10259	11337.7	1.26562	0.186659	-2.42152	down
Hmcp001636	Limocitrin-7-O-glucoside	Flavonoids	59503	61821	74838	65387.3	15525	16926	11776	14742.3	1.25509	0.225462	-2.14905	down
Lmcp005645	Quercetin-3,4'-Dimethyl Ether	Flavonoids	5570	7395.3	5865.4	6276.9	18273	12206	16283	15587.3	1.21348	2.48329	1.31225	up
Lmtp003677	Quercetin-3-O-sophoroside (Baimaside)	Flavonoids	116190	81481	123630	107100	15273	23701	16673	18549	1.24796	0.173193	-2.52955	down
mws1326	Herbacetin	Flavonoids	N/A	N/A	N/A	N/A	19981	19012	20158	19717	1.27413	2190.78	11.0972	up
mws1329	Quercetin-7-O-glucoside*	Flavonoids	89659	97968	113280	100302	20480	9681.8	30219	20126.9	1.18099	0.200663	-2.31716	down
Lmcp003788	Isotamarixin	Flavonoids	181520	192950	196480	190317	21545	16847	24685	21025.7	1.26675	0.110477	-3.17818	down
Lmcp003402	Tamarixetin-3-O-glucoside (Tamarixin)	Flavonoids	189690	182590	179440	183907	29602	25636	26604	27280.7	1.27277	0.14834	-2.75302	down
pmp000013	Eupatilin-7-O-glucoside	Flavonoids	105330	110130	112140	109200	27776	30318	24151	27415	1.26789	0.251053	-1.99394	down
mws1073	Apigenin-6,8-di-C-glucoside (Vicenin-2)	Flavonoids	62718	60193	56697	59869.3	20736	32550	35705	29663.7	1.15478	0.495473	-1.01312	down
Lmtn002796	Aromadendrin-7-O-glucoside	Flavonoids	619060	408130	471010	499400	18566	38458	38694	31906	1.25185	0.0638887	-3.9683	down
Lmjp002596	Quercetin-3-O-sambubioside*	Flavonoids	7784.9	5955.5	8478.9	7406.43	25010	30286	50159	35151.7	1.21777	4.7461	2.24674	up
Lmtp003948	3',5',5,7-Tetrahydroxy-4'-methoxyflavanone-3'-O-glucoside	Flavonoids	144980	134680	142440	140700	34735	28748	42367	35283.3	1.25724	0.25077	-1.99556	down
Lmdp002969	Myricetin-3-O-galactoside	Flavonoids	121580	145800	158730	142037	39141	39878	36657	38558.7	1.26259	0.27147	-1.88114	down
mws0042	Epigallocatechin	Flavonoids	325440	256690	332210	304780	40444	43397	36178	40006.3	1.26911	0.131263	-2.92947	down
mws0089	Kaempferol-7-O-glucoside	Flavonoids	166890	126360	132730	141993	54155	30692	57303	47383.3	1.18982	0.333701	-1.58337	down
pme1201	Phloretin	Flavonoids	187350	178050	147520	170973	59384	46763	52949	53032	1.25633	0.310177	-1.68884	down
pme0088	Luteolin (5,7,3',4'-Tetrahydroxyflavone)	Flavonoids	14706	10305	12681	12564	58146	56377	53912	56145	1.25998	4.46872	2.15986	up
mws0129	Genkwanin (Apigenin 7-methyl ether)	Flavonoids	11771	10275	14149	12065	76406	61178	53093	63559	1.25585	5.26805	2.39727	up
Lmhn004030	5,7,3',4',5'-Pentahydroxyflavan (Tricetiflavan)	Flavonoids	743070	656450	779870	726463	62531	74626	83768	73641.7	1.26965	0.10137	-3.3023	down
mws0091	Quercetin-3-O-glucoside (Isoquercitrin)*	Flavonoids	311090	322160	217120	283457	64271	83260	97469	81666.7	1.22692	0.28811	-1.79531	down
mws1434	Apigenin-6-C-glucoside (Isovitexin)	Flavonoids	191930	180970	225630	199510	62172	92913	116340	90475	1.15039	0.453486	-1.14087	down
mws0061	Quercetin-3-O-galactoside (Hyperin)	Flavonoids	373480	304330	391170	356327	82373	97545	93202	91040	1.26365	0.255496	-1.96863	down
mws0049	Gallocatechin	Flavonoids	1196200	1133100	1088900	1139400	69421	114660	91372	91817.7	1.26611	0.0805842	-3.63336	down
Xmgp006913	2,4,2',4'-tetrahydroxy-3'-prenylchalcone	Flavonoids	45112	43094	55966	48057.3	117810	86774	107630	104071	1.2164	2.16557	1.11474	up
Lmfn004093	Phloretin-4'-O-glucoside (Trilobatin)	Flavonoids	887640	800150	884260	857350	127660	92716	118660	113012	1.26774	0.131815	-2.92341	down
Wmkp002590	5,7-Dihydroxy-4-methoxyflavone-3-O-xylose-(1-6)-glucose	Flavonoids	880880	843280	976810	900323	85427	131620	123330	113459	1.26278	0.12602	-2.98827	down
Lmdp003286	Isohyperoside	Flavonoids	482830	444220	423320	450123	158570	167090	170090	165250	1.27017	0.367122	-1.44567	down
Lmzn001875	Naringenin-7-O-Rutinoside-4'-O-glucoside	Flavonoids	406670	346850	426340	393287	182460	199850	204660	195657	1.24935	0.497491	-1.00726	down
pmb0713	Tricin-7-O-(2''-O-glucosyl)glucoside	Flavonoids	590840	553920	668460	604407	240110	212060	203830	218667	1.26093	0.361787	-1.46679	down
HJN041	Epicatechin glucoside	Flavonoids	5418100	4944600	4840200	5.06763e+06	323070	330460	329340	327623	1.27404	0.0646502	-3.9512	down
mws0044	Dihydroquercetin(Taxifolin)	Flavonoids	1249300	1170600	1061900	1160600	458010	489140	639760	528970	1.22634	0.455773	-1.13361	down
pme0460	Epicatechin	Flavonoids	6635400	6223400	7003400	6.62073e+06	586770	717680	798250	700900	1.26959	0.105864	-3.23971	down
mws1094	Aromadendrin (Dihydrokaempferol)	Flavonoids	2830700	2780400	2329700	2.64693e+06	976630	936060	1002100	971597	1.26386	0.367065	-1.44589	down
pme0376	Naringenin (5,7,4'-Trihydroxyflavanone)	Flavonoids	2868600	3041100	2497100	2.80227e+06	1062500	1014600	1132500	1.06987e+06	1.2618	0.381786	-1.38916	down
pmn001372	Medioresinol-4,4'-di-O-glucoside	Lignans and Coumarins	89243	76395	79017	81551.7	34256	22651	25953	27620	1.24017	0.338681	-1.562	down
pmn001368	Olivil-4,4'-Di-O-glucoside	Lignans and Coumarins	65085	61886	62318	63096.3	31472	33987	28759	31406	1.26202	0.497747	-1.00652	down
Lmmn002274	Isolariciresinol-9'-O-glucoside	Lignans and Coumarins	100340	118110	109190	109213	32610	54893	66224	51242.3	1.11739	0.469195	-1.09174	down
Lmcn004623	Ficusesquilignan A	Lignans and Coumarins	64028	60618	60650	61765.3	168590	158160	161330	162693	1.27183	2.63406	1.39729	up
Hmlp003129	Matairesinol	Lignans and Coumarins	615890	551770	523350	563670	164940	147390	187110	166480	1.26281	0.29535	-1.7595	down
Lmdn004267	Epipinoresinol*	Lignans and Coumarins	189650	204550	196760	196987	570980	482280	494650	515970	1.26605	2.61931	1.38919	up
mws0097	Pinoresinol*	Lignans and Coumarins	242430	224100	192310	219613	599030	510140	577770	562313	1.25369	2.56047	1.35641	up
Hmjp002337	Isoscopoletin (6-Hydroxy-7-Methoxycoumarin)	Lignans and Coumarins	13784000	10880000	14118000	1.29273e+07	6340200	6271700	5614800	6.07557e+06	1.23982	0.469978	-1.08933	down
Lmhp010514	LysoPE 20:2(2n isomer)	Lipids	8635.3	13887	16723	13081.8	2012.8	2419.5	1834.8	2089.03	1.23776	0.15969	-2.64665	down
Lmhp010757	LysoPE 20:2	Lipids	9465.7	14253	13199	12305.9	1996.5	3104.2	1503.8	2201.5	1.22568	0.178898	-2.48279	down
Lmhp008742	LysoPC 20:5	Lipids	7725.5	10867	13149	10580.5	2031.6	2217.8	3435.9	2561.77	1.21189	0.242122	-2.0462	down
Lmhp008440	LysoPE 15:1	Lipids	8616.2	9138.7	13807	10520.6	3333.7	2864.1	2827.6	3008.47	1.2331	0.285959	-1.80612	down
Lmhp008273	LysoPE 15:1(2n isomer)	Lipids	10736	9949.2	13181	11288.7	3881	3602.1	2475.1	3319.4	1.23261	0.294045	-1.76589	down
Lmbn005443	13-KODE; (9Z,11E)-13-Oxooctadeca-9,11-dienoic acid*	Lipids	10919	13229	15040	13062.7	4050	5227.5	7582.6	5620.03	1.15002	0.430236	-1.2168	down
pmd0147	LysoPC 20:2	Lipids	24414	32114	31882	29470	8176	7065.2	10836	8692.4	1.23301	0.294958	-1.76142	down
Hmsn000210	Methyl 7,10-hexadecadienoate	Lipids	858940	670110	900320	809790	173230	160960	138090	157427	1.2631	0.194404	-2.36287	down
Lmhp011388	2-α-Linolenoyl-glycerol	Lipids	1375200	1188900	1313100	1292400	549520	611760	646520	602600	1.25786	0.466264	-1.10078	down
pme0040	Adenine	Nucleotides and derivatives	242150	253550	306120	267273	129190	108550	99176	112305	1.23699	0.420189	-1.25089	down
Lmrn003000	2-Hydroxy-3-phenylpropanoic acid	Organic acids	92362	69491	171030	110961	6200.8	7373	9065	7546.27	1.24469	0.0680083	-3.87815	down
mws0574	2-Hydroxyisobutyric acid	Organic acids	N/A	N/A	N/A	N/A	11563	9706.9	7384.7	9551.53	1.27318	1061.28	10.0516	up
mws1167	Oxaloacetic acid	Organic acids	11810	9495	9523.5	10276.2	26683	31727	50728	36379.3	1.20782	3.54017	1.82382	up
Lmbn001676	3-Hydroxy-3-Methyl-2-Oxopentanoic Acid	Organic acids	9981	9408.8	16588	11992.6	45781	54490	46575	48948.7	1.23286	4.08157	2.02913	up
mws0236	2-Aminoethanesulfonic acid	Organic acids	31226	28370	30019	29871.7	62227	114000	56527	77584.7	1.14209	2.59727	1.37699	up
mws0346	3-(3-Hydroxyphenyl)-propionic acid	Organic acids	144550	162100	139990	148880	430030	330660	356410	372367	1.25114	2.50112	1.32257	up
mws0639	2,3-Dihydroxybenzoic Acid*	Organic acids	56628	62261	71419	63436	398420	497690	411400	435837	1.26814	6.87049	2.78041	up
Zmgn000503	2,3-Dihydroxy-3-Methylbutanoic Acid	Organic acids	3112300	3278500	3776700	3.38917e+06	848510	593820	799710	747347	1.25631	0.22051	-2.18108	down
pmb2657	Argininosuccinic acid	Organic acids	3238200	3531700	3392200	3.38737e+06	890980	981310	1127700	999997	1.26449	0.295214	-1.76017	down
Lmbn000198	3-Dehydro-L-Threonic Acid*	Organic acids	6522400	6013800	6742600	6.42627e+06	1148300	1267400	1037800	1.15117e+06	1.27079	0.179135	-2.48088	down
mws0275	L-Malic acid*	Organic acids	22704000	24071000	24723000	2.38327e+07	5814800	5287600	5010900	5371100	1.27086	0.225367	-2.14965	down
Zmgn000173	D-Ribose	Others	132080	86690	114230	111000	19920	22949	18604	20491	1.25937	0.184604	-2.4375	down
mws1593	D-Maltotetraose	Others	13052	5586.6	6009.4	8216	21195	21072	33161	25142.7	1.12113	3.06021	1.61363	up
mws1589	D-Panose*	Others	10436	17162	18148	15248.7	20577	31778	43968	32107.7	1.01248	2.1056	1.07423	up
Zmyn000083	D-Glucose 1,6-bisphosphate	Others	13736	9661.2	14849	12748.7	38074	27443	37113	34210	1.20488	2.6834	1.42406	up
pme2266	Biotin	Others	24100	42811	30312	32407.7	67443	106090	58154	77229	1.10978	2.38305	1.25281	up
Zmyn000110	D-Glucosamine 1-phosphate	Others	278390	210610	232540	240513	131270	90154	103360	108261	1.2083	0.450126	-1.1516	down
Lmcn005253	Eudesmane-1β,5α,11-triol	Others	73646	64421	70548	69538.3	170070	155770	157980	161273	1.26486	2.3192	1.21363	up
pme0513	Xylitol	Others	61186	64193	64132	63170.3	163260	256600	197550	205803	1.24231	3.25791	1.70395	up
pme0516	Inositol	Others	556950	445940	514040	505643	203220	217360	204410	208330	1.26114	0.41201	-1.27925	down
ML10175762	Styrene	Others	105080	121480	95932	107497	331730	381130	339570	350810	1.26277	3.26343	1.70639	up
mws0437	D-Arabitol	Others	177700	145080	181930	168237	516580	472510	504660	497917	1.26067	2.95962	1.56541	up
Lmtp005226	Santalol	Others	181030	168300	188310	179213	574810	587680	454050	538847	1.25692	3.00673	1.5882	up
Lmbp008472	7-Hydroxy-6-methoxy-2-[2-(4-methoxyphenyl)ethyl]chromone	Others	1848100	1682400	1499800	1.67677e+06	768240	784050	727290	759860	1.25908	0.45317	-1.14188	down
Lmcp003262	Aquilarone B	Others	369840	352990	436630	386487	945960	823460	799530	856317	1.24769	2.21564	1.14773	up
Lmqn000432	1-(sn-Glycero-3-phospho)-1D-myo-inositol	Others	6187600	6173900	6497300	6.28627e+06	1488000	1711600	1142900	1447500	1.2583	0.230264	-2.11864	down
mws0264	D-Trehalose*	Others	799630	1498900	1488200	1.26224e+06	2775400	3634500	2571800	2993900	1.13421	2.37189	1.24604	up
Lmcp004493	8-Chloro-2-(2-phenylethyl)-5,6,7-trihydroxy-5,6,7,8-tetrahydrochromone	Others	1879700	1932200	2070300	1.96073e+06	5684800	5086400	4853800	5.20833e+06	1.26655	2.65632	1.40943	up
Lmsn000381	D-Maltose*	Others	2275100	2771700	2737000	2594600	7949100	5271600	5291500	6.17073e+06	1.20352	2.3783	1.24993	up
mws1080	Galactinol	Others	5556200	4554300	3719800	4610100	9483000	10479000	9146100	9702700	1.20845	2.10466	1.07359	up
HJN028	2-(4-Hydroxybenzyl)-4-(methoxymethyl)phenol	Phenolic acids	N/A	N/A	N/A	N/A	1212.2	1255.9	1583.1	1350.4	1.27349	150.044	7.22925	up
mws0467	3-(4-Hydroxyphenyl)-propionic acid	Phenolic acids	128810	67275	149610	115232	8428.8	9	9	2815.6	1.07109	0.0244343	-5.35495	down
HJN093	2-O-Salicyl-6-O-Galloyl-D-Glucose	Phenolic acids	76073	88888	70787	78582.7	9	9	9244.4	3087.47	1.04999	0.0392894	-4.66972	down
pmb0758	Anisic acid-O-feruloyl glucoside	Phenolic acids	24511	18408	21731	21550	3941.5	3405.1	3076.6	3474.4	1.26624	0.161225	-2.63285	down
pmb0069	Benzamide	Phenolic acids	52800	35313	50829	46314	12507	10805	15817	13043	1.23216	0.281621	-1.82817	down
Lmbn005172	2,6-Dimethoxybenzaldehyde	Phenolic acids	194430	131700	333080	219737	8772.3	18763	16228	14587.8	1.23244	0.0663875	-3.91294	down
mws1198	Methyl 3-(4-hydroxyphenyl)propionate	Phenolic acids	49365	49931	44199	47831.7	13363	18086	17859	16436	1.25039	0.343622	-1.54111	down
Hmtn001120	5-(2-Hydroxyethyl)-2-O-glucosylphenol*	Phenolic acids	228020	196760	191230	205337	34868	25774	24218	28286.7	1.26487	0.137758	-2.8598	down
mws0011	Syringin	Phenolic acids	181480	160620	210390	184163	27157	30136	28686	28659.7	1.2693	0.155621	-2.68389	down
pmb3142	Salicylic acid-2-O-glucoside	Phenolic acids	78133	104050	105930	96037.7	40703	32549	31660	34970.7	1.23294	0.364135	-1.45746	down
pmn001669	Methyl sinapate	Phenolic acids	13617	17581	16231	15809.7	30304	40766	40906	37325.3	1.22528	2.36092	1.23935	up
mws1503	Cinnamaldehyde	Phenolic acids	12405	11724	8489.6	10872.9	38331	47616	35269	40405.3	1.2416	3.71616	1.89381	up
mws1584	1,3-O-Dicaffeoylquinic Acid (Cynarin)	Phenolic acids	333020	227780	279930	280243	36835	56646	30845	41442	1.24692	0.147879	-2.75751	down
Zmhn001793	6-O-Caffeoyl-D-glucose	Phenolic acids	241990	260850	227680	243507	22835	60568	52951	45451.3	1.20296	0.186653	-2.42157	down
Zmhn002301	p-Coumaric acid-4-O-glucoside	Phenolic acids	N/A	N/A	N/A	N/A	43965	40982	51942	45629.7	1.27401	5069.96	12.3078	up
Zmln000899	Syringaldehyde-4-O-glucoside	Phenolic acids	N/A	N/A	N/A	N/A	36470	51442	56031	47981	1.27352	5331.22	12.3803	up
mws0906	Coniferin	Phenolic acids	226390	200200	270220	232270	84530	73508	94492	84176.7	1.2432	0.362409	-1.46431	down
Lmgn001670	Salicylic acid	Phenolic acids	33091	29511	24391	28997.7	84243	100700	78666	87869.7	1.24563	3.03023	1.59943	up
Lmtn000940	1-O-(3,4-Dihydroxy-5-methoxy-benzoyl)-glucoside	Phenolic acids	35149	51679	39969	42265.7	157720	155810	133290	148940	1.25196	3.5239	1.81717	up
pmn001511	3-Hydroxy-5-Methylphenol-1-O-Glucoside	Phenolic acids	69275	72711	121990	87992	169540	168530	209160	182410	1.13614	2.07303	1.05174	up
pmp000087	2-Feruloyl-sn-glycerol	Phenolic acids	57940	67712	48470	58040.7	194740	199320	189140	194400	1.25841	3.34938	1.74389	up
Cmzn005251	6-O-Caffeoylarbutin	Phenolic acids	58674	72120	102600	77798	242880	280120	235340	252780	1.22708	3.24918	1.70008	up
mws0180	2,5-Dihydroxybenzoic acid; Gentisic Acid*	Phenolic acids	37220	45987	65854	49687	343390	353840	254730	317320	1.24805	6.38638	2.675	up
pme3381	3-Hydroxyphenylacetic Acid Methyl Ester	Phenolic acids	160190	167290	145080	157520	447050	381620	397460	408710	1.26319	2.59465	1.37554	up
Lmyn002435	Hydrangeifolin I	Phenolic acids	1346700	1245600	1279700	1.29067e+06	505410	506820	482310	498180	1.27271	0.385987	-1.37338	down
Lmmn001294	Koaburaside	Phenolic acids	1228000	1418000	1339100	1.32837e+06	510480	506280	550670	522477	1.26554	0.393323	-1.34621	down
mws0885	2,4-Dihydroxybenzoic acid	Phenolic acids	204050	194760	166080	188297	554040	819090	653540	675557	1.24729	3.58773	1.84307	up
pmp000086	1-Feruloyl-sn-glycerol	Phenolic acids	409270	396190	277070	360843	857000	670360	717390	748250	1.18501	2.07361	1.05215	up
mws0183	3,4-Dihydroxybenzoic acid (Protocatechuic acid)*	Phenolic acids	135120	131470	93154	119915	668530	893450	815980	792653	1.25826	6.61014	2.72468	up
pmn001646	Procyanidin C1	Tannins	54926	50261	79021	61402.7	3599.1	6889.2	8746.8	6411.7	1.23309	0.104421	-3.25952	down
mws0836	Procyanidin B1	Tannins	161870	160300	165450	162540	18223	13286	24519	18676	1.25728	0.114901	-3.12154	down
pmn001667	Procyanidin B4	Tannins	138120	157890	189100	161703	26577	13276	24672	21508.3	1.23967	0.133011	-2.91038	down
pme0436	Procyanidin B3	Tannins	314830	224390	280360	273193	28184	28533	34719	30478.7	1.26753	0.111564	-3.16405	down
pme0434	Procyanidin B2	Tannins	3336200	3246700	3741500	3.44147e+06	367540	500210	442730	436827	1.26841	0.12693	-2.97789	down
Lmbn008694	Isocucurbitacin D	Terpenoids	33190	27661	32771	31207.3	11608	15211	18329	15049.3	1.18833	0.482237	-1.05219	down
mws1429	Vomifoliol	Terpenoids	38180	27473	21268	28973.7	96782	120010	111320	109371	1.22815	3.77483	1.91641	up
pmf0418	Curdione	Terpenoids	355770	327110	331910	338263	1099000	875900	982330	985743	1.26277	2.91413	1.54307	up
Hmcn003273	Reynosin	Terpenoids	559520	546020	564870	556803	1670400	1624800	1475900	1.59037e+06	1.27037	2.85624	1.51412	up
Lmcp006448	Nootkatone	Terpenoids	27610000	25089000	25779000	2.61593e+07	66993000	59480000	61593000	6.26887e+07	1.26654	2.39642	1.26088	up

## Sheet: Table S2C
Table S1C. Differentially accumulated primary/secondary metabolites detected in fire drill (F)_vs_cold drill (D) in triplicates following discriminant analysis of orthogonal partial least squares with threshold of log2FC ≥ 1 and variable importance in projection (VIP) ≥ 1. The average ion intensity was computed from the triplicates. Compound not detected in either of the groups is denoted N/A(not…
Index	Compounds	Class	D-1	D-2	D-3	Average for D	DS-1	DS-2	DS-3	Average DS	VIP	Fold_Change	Log2FC	Type
mws4002	Dopamine	Alkaloids	22844	29181	59189	37071.3	10424	12564	11242	11410	1.1227	0.307785	-1.70001	down
pmb0498	Sinapoylagmatine	Alkaloids	6673.9	4609.7	3906.2	5063.27	17874	7309.9	10440	11874.6	1.0159	2.34525	1.22974	up
mws0005	Tryptamine	Alkaloids	78911	95362	101280	91851	15184	18952	17509	17215	1.26428	0.187423	-2.41563	down
mws0491	Phenethylamine	Alkaloids	173140	144170	242200	186503	25777	42196	51439	39804	1.21112	0.213422	-2.22822	down
pmb0496	N-Feruloylagmatine	Alkaloids	486740	425240	481820	464600	57067	59530	71281	62626	1.27034	0.134796	-2.89116	down
Lmgp001898	4,6-Dihydroxyquinoline	Alkaloids	145090	151530	160180	152267	66485	59084	66812	64127	1.26497	0.421149	-1.2476	down
mws1417	Indole-3-carboxylic acid	Alkaloids	26705	34984	36483	32724	61364	80575	65007	68982	1.20794	2.10799	1.07587	up
pmp001252	p-Coumaroyltyramine	Alkaloids	11053	10424	10526	10667.7	78564	94833	66689	80028.7	1.2668	7.50198	2.90727	up
pme2268	Trigonelline	Alkaloids	1194000	1235400	1062900	1164100	80821	89442	80358	83540.3	1.27304	0.0717639	-3.8006	down
pmn001727	N-(4-O-(Glucosyl)-E-feruloyl)-tyramine	Alkaloids	298230	254170	269850	274083	125150	116930	117180	119753	1.26581	0.436923	-1.19455	down
pmb0494	Sinapoylputrescine	Alkaloids	38752	35787	41349	38629.3	131120	125310	124670	127033	1.27026	3.28852	1.71744	up
pme1841	Cadaverine	Alkaloids	495550	425610	602550	507903	133460	172650	186240	164117	1.23591	0.323126	-1.62983	down
mws0943	1,4-Dihydro-1-Methyl-4-oxo-3-pyridinecarboxamide	Alkaloids	74548	75815	132140	94167.7	289490	402010	396660	362720	1.21619	3.85185	1.94555	up
pma2172	Cinnamoyltyramine	Alkaloids	524540	387060	434120	448573	940840	904680	926190	923903	1.23436	2.05965	1.0424	up
mws1433	N-Feruloyltyramine	Alkaloids	3005200	2918200	2949600	2.95767e+06	7863600	8097400	7226200	7.72907e+06	1.27024	2.61323	1.38583	up
Hmlp002318	Acancifoliuside	Alkaloids	27043000	22793000	25085000	2.49737e+07	12224000	12063000	12137000	1.21413e+07	1.26397	0.486165	-1.04048	down
mws4176	L-Alanyl-L-Phenylalanine	Amino acids and derivatives	14222	19161	16609	16664	2759.2	5055.6	4926.6	4247.13	1.21602	0.254869	-1.97217	down
mws5042	L-Glycyl-L-phenylalanine	Amino acids and derivatives	10590	13442	13110	12380.7	4066.2	4466.6	4543.8	4358.87	1.25612	0.35207	-1.50606	down
pme0109	Methyldopa	Amino acids and derivatives	N/A	N/A	N/A	N/A	7566	9444.3	8013.7	8341.33	1.27382	926.815	9.85614	up
pme2890	L-Homocystine	Amino acids and derivatives	2513.4	6733.7	2131.5	3792.87	12442	13172	9398.7	11670.9	1.0975	3.07707	1.62156	up
Lmhp002001	L-Valyl-L-Phenylalanine	Amino acids and derivatives	28244	43583	47178	39668.3	10549	12965	14923	12812.3	1.20338	0.322986	-1.63045	down
mws5041	L-Glycyl-L-isoleucine*	Amino acids and derivatives	27481	26379	38866	30908.7	13596	11371	14106	13024.3	1.20952	0.421381	-1.2468	down
mws5035	L-Leucyl-L-phenylalanine	Amino acids and derivatives	56516	67474	77666	67218.7	15600	11623	20150	15791	1.23381	0.23492	-2.08976	down
mws0736	N-Glycyl-L-leucine*	Amino acids and derivatives	42047	37494	46851	42130.7	13268	17577	17672	16172.3	1.2402	0.383861	-1.38134	down
Lmhp002031	L-Leucyl-L-Leucine	Amino acids and derivatives	91946	101720	109560	101075	26353	31320	33476	30383	1.25995	0.300598	-1.73409	down
Lmhp001670	L-Valyl-L-Leucine	Amino acids and derivatives	105500	108740	133060	115767	44798	29338	32023	35386.3	1.23581	0.305669	-1.70996	down
pme0122	N6-Acetyl-L-lysine	Amino acids and derivatives	48823	44087	40151	44353.7	111780	92595	96166	100180	1.24869	2.25867	1.17547	up
pme2773	L-Cystathionine	Amino acids and derivatives	40844	53294	39570	44569.3	148730	162500	147780	153003	1.25933	3.43293	1.77944	up
Rfmb319	Pipecolic acid*	Amino acids and derivatives	4198900	3363100	4151600	3.90453e+06	2017900	1944400	1843900	1935400	1.24655	0.49568	-1.01252	down
mws0254	L-Histidine	Amino acids and derivatives	715320	689630	620420	675123	2015700	1969100	2004900	1.99657e+06	1.26959	2.95734	1.5643	up
mws0001	L-Asparagine	Amino acids and derivatives	11651000	10805000	9608500	1.06882e+07	22322000	21357000	21873000	2.18507e+07	1.25681	2.04438	1.03166	up
pmb2947	Catechin-catechin-catechin	Flavonoids	77390	72736	124290	91472	6782.2	9781.1	12865	9809.43	1.24274	0.10724	-3.22109	down
Hmpn005101	Sieboldin	Flavonoids	28041	27160	28199	27800	9419.8	8732	14318	10823.3	1.21329	0.389326	-1.36095	down
HJAP005	Laricitrin-3-O-glucoside	Flavonoids	60333	56144	65743	60740	10293	13461	10259	11337.7	1.26562	0.186659	-2.42152	down
Hmcp001636	Limocitrin-7-O-glucoside	Flavonoids	59503	61821	74838	65387.3	15525	16926	11776	14742.3	1.25509	0.225462	-2.14905	down
Lmcp005645	Quercetin-3,4'-Dimethyl Ether	Flavonoids	5570	7395.3	5865.4	6276.9	18273	12206	16283	15587.3	1.21348	2.48329	1.31225	up
Lmtp003677	Quercetin-3-O-sophoroside (Baimaside)	Flavonoids	116190	81481	123630	107100	15273	23701	16673	18549	1.24796	0.173193	-2.52955	down
mws1326	Herbacetin	Flavonoids	N/A	N/A	N/A	N/A	19981	19012	20158	19717	1.27413	2190.78	11.0972	up
mws1329	Quercetin-7-O-glucoside*	Flavonoids	89659	97968	113280	100302	20480	9681.8	30219	20126.9	1.18099	0.200663	-2.31716	down
Lmcp003788	Isotamarixin	Flavonoids	181520	192950	196480	190317	21545	16847	24685	21025.7	1.26675	0.110477	-3.17818	down
Lmcp003402	Tamarixetin-3-O-glucoside (Tamarixin)	Flavonoids	189690	182590	179440	183907	29602	25636	26604	27280.7	1.27277	0.14834	-2.75302	down
pmp000013	Eupatilin-7-O-glucoside	Flavonoids	105330	110130	112140	109200	27776	30318	24151	27415	1.26789	0.251053	-1.99394	down
mws1073	Apigenin-6,8-di-C-glucoside (Vicenin-2)	Flavonoids	62718	60193	56697	59869.3	20736	32550	35705	29663.7	1.15478	0.495473	-1.01312	down
Lmtn002796	Aromadendrin-7-O-glucoside	Flavonoids	619060	408130	471010	499400	18566	38458	38694	31906	1.25185	0.0638887	-3.9683	down
Lmjp002596	Quercetin-3-O-sambubioside*	Flavonoids	7784.9	5955.5	8478.9	7406.43	25010	30286	50159	35151.7	1.21777	4.7461	2.24674	up
Lmtp003948	3',5',5,7-Tetrahydroxy-4'-methoxyflavanone-3'-O-glucoside	Flavonoids	144980	134680	142440	140700	34735	28748	42367	35283.3	1.25724	0.25077	-1.99556	down
Lmdp002969	Myricetin-3-O-galactoside	Flavonoids	121580	145800	158730	142037	39141	39878	36657	38558.7	1.26259	0.27147	-1.88114	down
mws0042	Epigallocatechin	Flavonoids	325440	256690	332210	304780	40444	43397	36178	40006.3	1.26911	0.131263	-2.92947	down
mws0089	Kaempferol-7-O-glucoside	Flavonoids	166890	126360	132730	141993	54155	30692	57303	47383.3	1.18982	0.333701	-1.58337	down
pme1201	Phloretin	Flavonoids	187350	178050	147520	170973	59384	46763	52949	53032	1.25633	0.310177	-1.68884	down
pme0088	Luteolin (5,7,3',4'-Tetrahydroxyflavone)	Flavonoids	14706	10305	12681	12564	58146	56377	53912	56145	1.25998	4.46872	2.15986	up
mws0129	Genkwanin (Apigenin 7-methyl ether)	Flavonoids	11771	10275	14149	12065	76406	61178	53093	63559	1.25585	5.26805	2.39727	up
Lmhn004030	5,7,3',4',5'-Pentahydroxyflavan (Tricetiflavan)	Flavonoids	743070	656450	779870	726463	62531	74626	83768	73641.7	1.26965	0.10137	-3.3023	down
mws0091	Quercetin-3-O-glucoside (Isoquercitrin)*	Flavonoids	311090	322160	217120	283457	64271	83260	97469	81666.7	1.22692	0.28811	-1.79531	down
mws1434	Apigenin-6-C-glucoside (Isovitexin)	Flavonoids	191930	180970	225630	199510	62172	92913	116340	90475	1.15039	0.453486	-1.14087	down
mws0061	Quercetin-3-O-galactoside (Hyperin)	Flavonoids	373480	304330	391170	356327	82373	97545	93202	91040	1.26365	0.255496	-1.96863	down
mws0049	Gallocatechin	Flavonoids	1196200	1133100	1088900	1139400	69421	114660	91372	91817.7	1.26611	0.0805842	-3.63336	down
Xmgp006913	2,4,2',4'-tetrahydroxy-3'-prenylchalcone	Flavonoids	45112	43094	55966	48057.3	117810	86774	107630	104071	1.2164	2.16557	1.11474	up
Lmfn004093	Phloretin-4'-O-glucoside (Trilobatin)	Flavonoids	887640	800150	884260	857350	127660	92716	118660	113012	1.26774	0.131815	-2.92341	down
Wmkp002590	5,7-Dihydroxy-4-methoxyflavone-3-O-xylose-(1-6)-glucose	Flavonoids	880880	843280	976810	900323	85427	131620	123330	113459	1.26278	0.12602	-2.98827	down
Lmdp003286	Isohyperoside	Flavonoids	482830	444220	423320	450123	158570	167090	170090	165250	1.27017	0.367122	-1.44567	down
Lmzn001875	Naringenin-7-O-Rutinoside-4'-O-glucoside	Flavonoids	406670	346850	426340	393287	182460	199850	204660	195657	1.24935	0.497491	-1.00726	down
pmb0713	Tricin-7-O-(2''-O-glucosyl)glucoside	Flavonoids	590840	553920	668460	604407	240110	212060	203830	218667	1.26093	0.361787	-1.46679	down
HJN041	Epicatechin glucoside	Flavonoids	5418100	4944600	4840200	5.06763e+06	323070	330460	329340	327623	1.27404	0.0646502	-3.9512	down
mws0044	Dihydroquercetin(Taxifolin)	Flavonoids	1249300	1170600	1061900	1160600	458010	489140	639760	528970	1.22634	0.455773	-1.13361	down
pme0460	Epicatechin	Flavonoids	6635400	6223400	7003400	6.62073e+06	586770	717680	798250	700900	1.26959	0.105864	-3.23971	down
mws1094	Aromadendrin (Dihydrokaempferol)	Flavonoids	2830700	2780400	2329700	2.64693e+06	976630	936060	1002100	971597	1.26386	0.367065	-1.44589	down
pme0376	Naringenin (5,7,4'-Trihydroxyflavanone)	Flavonoids	2868600	3041100	2497100	2.80227e+06	1062500	1014600	1132500	1.06987e+06	1.2618	0.381786	-1.38916	down
pmn001372	Medioresinol-4,4'-di-O-glucoside	Lignans and Coumarins	89243	76395	79017	81551.7	34256	22651	25953	27620	1.24017	0.338681	-1.562	down
pmn001368	Olivil-4,4'-Di-O-glucoside	Lignans and Coumarins	65085	61886	62318	63096.3	31472	33987	28759	31406	1.26202	0.497747	-1.00652	down
Lmmn002274	Isolariciresinol-9'-O-glucoside	Lignans and Coumarins	100340	118110	109190	109213	32610	54893	66224	51242.3	1.11739	0.469195	-1.09174	down
Lmcn004623	Ficusesquilignan A	Lignans and Coumarins	64028	60618	60650	61765.3	168590	158160	161330	162693	1.27183	2.63406	1.39729	up
Hmlp003129	Matairesinol	Lignans and Coumarins	615890	551770	523350	563670	164940	147390	187110	166480	1.26281	0.29535	-1.7595	down
Lmdn004267	Epipinoresinol*	Lignans and Coumarins	189650	204550	196760	196987	570980	482280	494650	515970	1.26605	2.61931	1.38919	up
mws0097	Pinoresinol*	Lignans and Coumarins	242430	224100	192310	219613	599030	510140	577770	562313	1.25369	2.56047	1.35641	up
Hmjp002337	Isoscopoletin (6-Hydroxy-7-Methoxycoumarin)	Lignans and Coumarins	13784000	10880000	14118000	1.29273e+07	6340200	6271700	5614800	6.07557e+06	1.23982	0.469978	-1.08933	down
Lmhp010514	LysoPE 20:2(2n isomer)	Lipids	8635.3	13887	16723	13081.8	2012.8	2419.5	1834.8	2089.03	1.23776	0.15969	-2.64665	down
Lmhp010757	LysoPE 20:2	Lipids	9465.7	14253	13199	12305.9	1996.5	3104.2	1503.8	2201.5	1.22568	0.178898	-2.48279	down
Lmhp008742	LysoPC 20:5	Lipids	7725.5	10867	13149	10580.5	2031.6	2217.8	3435.9	2561.77	1.21189	0.242122	-2.0462	down
Lmhp008440	LysoPE 15:1	Lipids	8616.2	9138.7	13807	10520.6	3333.7	2864.1	2827.6	3008.47	1.2331	0.285959	-1.80612	down
Lmhp008273	LysoPE 15:1(2n isomer)	Lipids	10736	9949.2	13181	11288.7	3881	3602.1	2475.1	3319.4	1.23261	0.294045	-1.76589	down
Lmbn005443	13-KODE; (9Z,11E)-13-Oxooctadeca-9,11-dienoic acid*	Lipids	10919	13229	15040	13062.7	4050	5227.5	7582.6	5620.03	1.15002	0.430236	-1.2168	down
pmd0147	LysoPC 20:2	Lipids	24414	32114	31882	29470	8176	7065.2	10836	8692.4	1.23301	0.294958	-1.76142	down
Hmsn000210	Methyl 7,10-hexadecadienoate	Lipids	858940	670110	900320	809790	173230	160960	138090	157427	1.2631	0.194404	-2.36287	down
Lmhp011388	2-α-Linolenoyl-glycerol	Lipids	1375200	1188900	1313100	1292400	549520	611760	646520	602600	1.25786	0.466264	-1.10078	down
pme0040	Adenine	Nucleotides and derivatives	242150	253550	306120	267273	129190	108550	99176	112305	1.23699	0.420189	-1.25089	down
Lmrn003000	2-Hydroxy-3-phenylpropanoic acid	Organic acids	92362	69491	171030	110961	6200.8	7373	9065	7546.27	1.24469	0.0680083	-3.87815	down
mws0574	2-Hydroxyisobutyric acid	Organic acids	N/A	N/A	N/A	N/A	11563	9706.9	7384.7	9551.53	1.27318	1061.28	10.0516	up
mws1167	Oxaloacetic acid	Organic acids	11810	9495	9523.5	10276.2	26683	31727	50728	36379.3	1.20782	3.54017	1.82382	up
Lmbn001676	3-Hydroxy-3-Methyl-2-Oxopentanoic Acid	Organic acids	9981	9408.8	16588	11992.6	45781	54490	46575	48948.7	1.23286	4.08157	2.02913	up
mws0236	2-Aminoethanesulfonic acid	Organic acids	31226	28370	30019	29871.7	62227	114000	56527	77584.7	1.14209	2.59727	1.37699	up
mws0346	3-(3-Hydroxyphenyl)-propionic acid	Organic acids	144550	162100	139990	148880	430030	330660	356410	372367	1.25114	2.50112	1.32257	up
mws0639	2,3-Dihydroxybenzoic Acid*	Organic acids	56628	62261	71419	63436	398420	497690	411400	435837	1.26814	6.87049	2.78041	up
Zmgn000503	2,3-Dihydroxy-3-Methylbutanoic Acid	Organic acids	3112300	3278500	3776700	3.38917e+06	848510	593820	799710	747347	1.25631	0.22051	-2.18108	down
pmb2657	Argininosuccinic acid	Organic acids	3238200	3531700	3392200	3.38737e+06	890980	981310	1127700	999997	1.26449	0.295214	-1.76017	down
Lmbn000198	3-Dehydro-L-Threonic Acid*	Organic acids	6522400	6013800	6742600	6.42627e+06	1148300	1267400	1037800	1.15117e+06	1.27079	0.179135	-2.48088	down
mws0275	L-Malic acid*	Organic acids	22704000	24071000	24723000	2.38327e+07	5814800	5287600	5010900	5371100	1.27086	0.225367	-2.14965	down
Zmgn000173	D-Ribose	Others	132080	86690	114230	111000	19920	22949	18604	20491	1.25937	0.184604	-2.4375	down
mws1593	D-Maltotetraose	Others	13052	5586.6	6009.4	8216	21195	21072	33161	25142.7	1.12113	3.06021	1.61363	up
mws1589	D-Panose*	Others	10436	17162	18148	15248.7	20577	31778	43968	32107.7	1.01248	2.1056	1.07423	up
Zmyn000083	D-Glucose 1,6-bisphosphate	Others	13736	9661.2	14849	12748.7	38074	27443	37113	34210	1.20488	2.6834	1.42406	up
pme2266	Biotin	Others	24100	42811	30312	32407.7	67443	106090	58154	77229	1.10978	2.38305	1.25281	up
Zmyn000110	D-Glucosamine 1-phosphate	Others	278390	210610	232540	240513	131270	90154	103360	108261	1.2083	0.450126	-1.1516	down
Lmcn005253	Eudesmane-1β,5α,11-triol	Others	73646	64421	70548	69538.3	170070	155770	157980	161273	1.26486	2.3192	1.21363	up
pme0513	Xylitol	Others	61186	64193	64132	63170.3	163260	256600	197550	205803	1.24231	3.25791	1.70395	up
pme0516	Inositol	Others	556950	445940	514040	505643	203220	217360	204410	208330	1.26114	0.41201	-1.27925	down
ML10175762	Styrene	Others	105080	121480	95932	107497	331730	381130	339570	350810	1.26277	3.26343	1.70639	up
mws0437	D-Arabitol	Others	177700	145080	181930	168237	516580	472510	504660	497917	1.26067	2.95962	1.56541	up
Lmtp005226	Santalol	Others	181030	168300	188310	179213	574810	587680	454050	538847	1.25692	3.00673	1.5882	up
Lmbp008472	7-Hydroxy-6-methoxy-2-[2-(4-methoxyphenyl)ethyl]chromone	Others	1848100	1682400	1499800	1.67677e+06	768240	784050	727290	759860	1.25908	0.45317	-1.14188	down
Lmcp003262	Aquilarone B	Others	369840	352990	436630	386487	945960	823460	799530	856317	1.24769	2.21564	1.14773	up
Lmqn000432	1-(sn-Glycero-3-phospho)-1D-myo-inositol	Others	6187600	6173900	6497300	6.28627e+06	1488000	1711600	1142900	1447500	1.2583	0.230264	-2.11864	down
mws0264	D-Trehalose*	Others	799630	1498900	1488200	1.26224e+06	2775400	3634500	2571800	2993900	1.13421	2.37189	1.24604	up
Lmcp004493	8-Chloro-2-(2-phenylethyl)-5,6,7-trihydroxy-5,6,7,8-tetrahydrochromone	Others	1879700	1932200	2070300	1.96073e+06	5684800	5086400	4853800	5.20833e+06	1.26655	2.65632	1.40943	up
Lmsn000381	D-Maltose*	Others	2275100	2771700	2737000	2594600	7949100	5271600	5291500	6.17073e+06	1.20352	2.3783	1.24993	up
mws1080	Galactinol	Others	5556200	4554300	3719800	4610100	9483000	10479000	9146100	9702700	1.20845	2.10466	1.07359	up
HJN028	2-(4-Hydroxybenzyl)-4-(methoxymethyl)phenol	Phenolic acids	N/A	N/A	N/A	N/A	1212.2	1255.9	1583.1	1350.4	1.27349	150.044	7.22925	up
mws0467	3-(4-Hydroxyphenyl)-propionic acid	Phenolic acids	128810	67275	149610	115232	8428.8	9	9	2815.6	1.07109	0.0244343	-5.35495	down
HJN093	2-O-Salicyl-6-O-Galloyl-D-Glucose	Phenolic acids	76073	88888	70787	78582.7	9	9	9244.4	3087.47	1.04999	0.0392894	-4.66972	down
pmb0758	Anisic acid-O-feruloyl glucoside	Phenolic acids	24511	18408	21731	21550	3941.5	3405.1	3076.6	3474.4	1.26624	0.161225	-2.63285	down
pmb0069	Benzamide	Phenolic acids	52800	35313	50829	46314	12507	10805	15817	13043	1.23216	0.281621	-1.82817	down
Lmbn005172	2,6-Dimethoxybenzaldehyde	Phenolic acids	194430	131700	333080	219737	8772.3	18763	16228	14587.8	1.23244	0.0663875	-3.91294	down
mws1198	Methyl 3-(4-hydroxyphenyl)propionate	Phenolic acids	49365	49931	44199	47831.7	13363	18086	17859	16436	1.25039	0.343622	-1.54111	down
Hmtn001120	5-(2-Hydroxyethyl)-2-O-glucosylphenol*	Phenolic acids	228020	196760	191230	205337	34868	25774	24218	28286.7	1.26487	0.137758	-2.8598	down
mws0011	Syringin	Phenolic acids	181480	160620	210390	184163	27157	30136	28686	28659.7	1.2693	0.155621	-2.68389	down
pmb3142	Salicylic acid-2-O-glucoside	Phenolic acids	78133	104050	105930	96037.7	40703	32549	31660	34970.7	1.23294	0.364135	-1.45746	down
pmn001669	Methyl sinapate	Phenolic acids	13617	17581	16231	15809.7	30304	40766	40906	37325.3	1.22528	2.36092	1.23935	up
mws1503	Cinnamaldehyde	Phenolic acids	12405	11724	8489.6	10872.9	38331	47616	35269	40405.3	1.2416	3.71616	1.89381	up
mws1584	1,3-O-Dicaffeoylquinic Acid (Cynarin)	Phenolic acids	333020	227780	279930	280243	36835	56646	30845	41442	1.24692	0.147879	-2.75751	down
Zmhn001793	6-O-Caffeoyl-D-glucose	Phenolic acids	241990	260850	227680	243507	22835	60568	52951	45451.3	1.20296	0.186653	-2.42157	down
Zmhn002301	p-Coumaric acid-4-O-glucoside	Phenolic acids	N/A	N/A	N/A	N/A	43965	40982	51942	45629.7	1.27401	5069.96	12.3078	up
Zmln000899	Syringaldehyde-4-O-glucoside	Phenolic acids	N/A	N/A	N/A	N/A	36470	51442	56031	47981	1.27352	5331.22	12.3803	up
mws0906	Coniferin	Phenolic acids	226390	200200	270220	232270	84530	73508	94492	84176.7	1.2432	0.362409	-1.46431	down
Lmgn001670	Salicylic acid	Phenolic acids	33091	29511	24391	28997.7	84243	100700	78666	87869.7	1.24563	3.03023	1.59943	up
Lmtn000940	1-O-(3,4-Dihydroxy-5-methoxy-benzoyl)-glucoside	Phenolic acids	35149	51679	39969	42265.7	157720	155810	133290	148940	1.25196	3.5239	1.81717	up
pmn001511	3-Hydroxy-5-Methylphenol-1-O-Glucoside	Phenolic acids	69275	72711	121990	87992	169540	168530	209160	182410	1.13614	2.07303	1.05174	up
pmp000087	2-Feruloyl-sn-glycerol	Phenolic acids	57940	67712	48470	58040.7	194740	199320	189140	194400	1.25841	3.34938	1.74389	up
Cmzn005251	6-O-Caffeoylarbutin	Phenolic acids	58674	72120	102600	77798	242880	280120	235340	252780	1.22708	3.24918	1.70008	up
mws0180	2,5-Dihydroxybenzoic acid; Gentisic Acid*	Phenolic acids	37220	45987	65854	49687	343390	353840	254730	317320	1.24805	6.38638	2.675	up
pme3381	3-Hydroxyphenylacetic Acid Methyl Ester	Phenolic acids	160190	167290	145080	157520	447050	381620	397460	408710	1.26319	2.59465	1.37554	up
Lmyn002435	Hydrangeifolin I	Phenolic acids	1346700	1245600	1279700	1.29067e+06	505410	506820	482310	498180	1.27271	0.385987	-1.37338	down
Lmmn001294	Koaburaside	Phenolic acids	1228000	1418000	1339100	1.32837e+06	510480	506280	550670	522477	1.26554	0.393323	-1.34621	down
mws0885	2,4-Dihydroxybenzoic acid	Phenolic acids	204050	194760	166080	188297	554040	819090	653540	675557	1.24729	3.58773	1.84307	up
pmp000086	1-Feruloyl-sn-glycerol	Phenolic acids	409270	396190	277070	360843	857000	670360	717390	748250	1.18501	2.07361	1.05215	up
mws0183	3,4-Dihydroxybenzoic acid (Protocatechuic acid)*	Phenolic acids	135120	131470	93154	119915	668530	893450	815980	792653	1.25826	6.61014	2.72468	up
pmn001646	Procyanidin C1	Tannins	54926	50261	79021	61402.7	3599.1	6889.2	8746.8	6411.7	1.23309	0.104421	-3.25952	down
mws0836	Procyanidin B1	Tannins	161870	160300	165450	162540	18223	13286	24519	18676	1.25728	0.114901	-3.12154	down
pmn001667	Procyanidin B4	Tannins	138120	157890	189100	161703	26577	13276	24672	21508.3	1.23967	0.133011	-2.91038	down
pme0436	Procyanidin B3	Tannins	314830	224390	280360	273193	28184	28533	34719	30478.7	1.26753	0.111564	-3.16405	down
pme0434	Procyanidin B2	Tannins	3336200	3246700	3741500	3.44147e+06	367540	500210	442730	436827	1.26841	0.12693	-2.97789	down
Lmbn008694	Isocucurbitacin D	Terpenoids	33190	27661	32771	31207.3	11608	15211	18329	15049.3	1.18833	0.482237	-1.05219	down
mws1429	Vomifoliol	Terpenoids	38180	27473	21268	28973.7	96782	120010	111320	109371	1.22815	3.77483	1.91641	up
pmf0418	Curdione	Terpenoids	355770	327110	331910	338263	1099000	875900	982330	985743	1.26277	2.91413	1.54307	up
Hmcn003273	Reynosin	Terpenoids	559520	546020	564870	556803	1670400	1624800	1475900	1.59037e+06	1.27037	2.85624	1.51412	up
Lmcp006448	Nootkatone	Terpenoids	27610000	25089000	25779000	2.61593e+07	66993000	59480000	61593000	6.26887e+07	1.26654	2.39642	1.26088	up

## Sheet: Table S2D
Table S2D. Differentially accumulated primary/secondary metabolites detected in fire+brine drill (FS)_vs_cold+brine drill (DS) in triplicates following discriminant analysis of orthogonal partial least squares with threshold of log2FC ≥ 1 and variable importance in projection (VIP) ≥ 1. The average ion intensity was computed from the triplicates. Compound not detected in either of the groups is d…
Index	Compounds	Class	FS-1	FS-2	FS-3	Average FS	DS-1	DS-2	DS-3	Average DS	VIP	Fold_Change	Log2FC	Type
pmb0819	3-Indoleacetonitrile	Alkaloids	1488.2	1793.4	1800.1	1693.9	11390	7939.9	11133	10154.3	1.17814	5.99463	2.58367	up
pma0948	Phenylethanolamine	Alkaloids	44282	99535	80220	74679	27959	29453	35576	30996	1.0171	0.415056	-1.26862	down
Zmtn001624	N-Acetylisatin	Alkaloids	85368	139150	125780	116766	30815	41501	36062	36126	1.14183	0.309388	-1.69251	down
pmn001692	3-O-Acetylhamayne	Alkaloids	N/A	N/A	N/A	N/A	59393	53704	47604	53567	1.19106	5951.89	12.5391	up
Lmgp000796	4-Hydroxymandelonitrile	Alkaloids	3537.5	5992	7331.9	5620.47	40862	59905	75523	58763.3	1.15886	10.4552	3.38615	up
Lmgp001898	4,6-Dihydroxyquinoline	Alkaloids	7156.7	21662	12795	13871.2	66485	59084	66812	64127	1.10748	4.62302	2.20884	up
HJKP000649	N-benzylformamide	Alkaloids	17904	15973	23914	19263.7	59533	75061	57975	64189.7	1.15854	3.33216	1.73646	up
mws1417	Indole-3-carboxylic acid	Alkaloids	206520	261290	254190	240667	61364	80575	65007	68982	1.17264	0.286629	-1.80274	down
pmp001252	p-Coumaroyltyramine	Alkaloids	372980	859410	653230	628540	78564	94833	66689	80028.7	1.15169	0.127325	-2.97342	down
pmb0818	Methoxyindoleacetic acid	Alkaloids	4805.3	13175	7165.1	8381.8	88401	88982	81055	86146	1.15719	10.2777	3.36145	up
mws0677	N-Acetyl-5-hydroxytryptamine	Alkaloids	N/A	N/A	N/A	N/A	113880	72749	90310	92313	1.1907	10257	13.3243	up
mws0704	O-Phosphorylethanolamine	Alkaloids	13546	12425	21872	15947.7	119320	133690	125310	126107	1.17442	7.90753	2.98323	up
pmb0494	Sinapoylputrescine	Alkaloids	289380	404110	321190	338227	131120	125310	124670	127033	1.16675	0.375586	-1.41278	down
pmb0782	Piperidine	Alkaloids	75453	68954	70224	71543.7	146990	157170	169230	157797	1.18214	2.2056	1.14117	up
Lmlp003161	N-Feruloylputrescine	Alkaloids	51401	82433	77465	70433	188280	152590	170960	170610	1.12245	2.4223	1.27638	up
pmp001198	6-Deoxyfagomine	Alkaloids	79301	106860	116620	100927	183460	190250	235950	203220	1.10687	2.01353	1.00973	up
mws0943	1,4-Dihydro-1-Methyl-4-oxo-3-pyridinecarboxamide	Alkaloids	1210300	660510	802290	891033	289490	402010	396660	362720	1.07584	0.407078	-1.29662	down
pme2292	Putrescine	Alkaloids	99251	89402	78700	89117.7	599050	382050	453080	478060	1.17281	5.36437	2.42341	up
mws0983	N-Oleoylethanolamine	Alkaloids	99321	185650	156940	147304	804920	803230	830850	813000	1.16459	5.51921	2.46446	up
pma2172	Cinnamoyltyramine	Alkaloids	15984	38980	30217	28393.7	940840	904680	926190	923903	1.17809	32.5391	5.0241	up
Lmcp000611	2-Amino-4,5-dihydro-1H-imidazole-4-acetic acid	Alkaloids	3750100	4471400	4238700	4153400	926870	1088300	1247900	1087690	1.17803	0.261879	-1.93303	down
pmb1754	O-Phosphocholine	Alkaloids	207480	450660	341630	333257	1428800	1404400	1349900	1.39437e+06	1.13858	4.18406	2.0649	up
pma3649	5-Aminolevulinate*	Alkaloids	1138500	1298200	1240100	1225600	2479500	3039900	2957200	2.82553e+06	1.17271	2.30543	1.20504	up
mws1433	N-Feruloyltyramine	Alkaloids	23463000	36445000	29663000	29857000	7863600	8097400	7226200	7.72907e+06	1.16871	0.25887	-1.9497	down
Hmlp002318	Acancifoliuside	Alkaloids	835290	2677300	2096400	1.86966e+06	12224000	12063000	12137000	1.21413e+07	1.12157	6.49386	2.69908	up
pmb0484	Choline	Alkaloids	2710800	4006600	3980700	3.56603e+06	19956000	19558000	19207000	1.95737e+07	1.1779	5.48892	2.45652	up
mws5037	L-Alanyl-L-leucine	Amino acids and derivatives	16535	25637	19364	20512	N/A	N/A	N/A	N/A	1.19055	0.000438768	-11.1543	down
pme0253	N-Acetyl-L-leucine	Amino acids and derivatives	55678	64834	59163	59891.7	N/A	N/A	N/A	N/A	1.19114	0.000150271	-12.7001	down
mws4134	Oxiglutatione	Amino acids and derivatives	20603	15234	11366	15734.3	7535.6	7529.1	5813.5	6959.4	1.07232	0.442307	-1.17688	down
pme0109	Methyldopa	Amino acids and derivatives	35558	18020	24682	26086.7	7566	9444.3	8013.7	8341.33	1.11527	0.319755	-1.64496	down
pme2890	L-Homocystine	Amino acids and derivatives	2804.3	6956.8	3364.4	4375.17	12442	13172	9398.7	11670.9	1.03754	2.66753	1.41551	up
pme3388	Homoarginine	Amino acids and derivatives	24959	32349	38589	31965.7	11211	9124.1	16380	12238.4	1.0914	0.38286	-1.38511	down
pme0120	5-Aminovaleric acid	Amino acids and derivatives	35242	91805	66950	64665.7	13584	8244.9	17638	13155.6	1.08278	0.203441	-2.29732	down
mws5035	L-Leucyl-L-phenylalanine	Amino acids and derivatives	64004	27058	37718	42926.7	15600	11623	20150	15791	1.01363	0.36786	-1.44277	down
mws0582	S-(Methyl)glutathione	Amino acids and derivatives	4844.8	7855.8	4808	5836.2	16533	16880	25260	19557.7	1.12414	3.3511	1.74463	up
pmb2591	N-Acetyl-L-Tryptophan	Amino acids and derivatives	N/A	N/A	N/A	N/A	21484	12305	33057	22282	1.18791	2475.78	11.2737	up
pme2735	S-Adenosyl-L-methionine	Amino acids and derivatives	10571	10250	8704.4	9841.8	39748	46467	50448	45554.3	1.18263	4.62866	2.21059	up
Zmyn000155	N-α-Acetyl-L-ornithine	Amino acids and derivatives	225330	463530	317790	335550	34629	57474	45427	45843.3	1.15312	0.136621	-2.87174	down
pme1210	L-Methionine	Amino acids and derivatives	2354.9	3202.4	8325.2	4627.5	38438	54157	80554	57716.3	1.13091	12.4725	3.64067	up
pme1002	L-Tyramine	Amino acids and derivatives	110060	248470	159420	172650	68101	59088	67107	64765.3	1.05832	0.375125	-1.41456	down
pme2559	N-Acetyl-L-Aspartic Acid	Amino acids and derivatives	4763.9	6617.4	11314	7565.1	81102	59502	74190	71598	1.1602	9.46425	3.24249	up
Zmgn002106	N-Acetyl-L-phenylalanine	Amino acids and derivatives	3464.2	12550	4017.8	6677.33	108530	97513	108250	104764	1.14735	15.6895	3.97173	up
Hmsp000364	L-Cyclopentylglycine	Amino acids and derivatives	268320	326080	326120	306840	133820	154920	131650	140130	1.16504	0.456688	-1.13072	down
pme0278	2,6-Diaminooimelic acid	Amino acids and derivatives	477950	647240	549610	558267	161380	171170	172790	168447	1.17776	0.301732	-1.72866	down
Rfmb318	D-Proline betaine	Amino acids and derivatives	1891000	1876000	2166100	1977700	473300	553860	593030	540063	1.18183	0.273076	-1.87262	down
Lmqp000427	N-Methyl-Trans-4-Hydroxy-L-Proline	Amino acids and derivatives	176660	205870	220510	201013	600940	556050	494580	550523	1.17403	2.73874	1.45351	up
mws0260	L-Arginine	Amino acids and derivatives	1770000	4488100	3229600	3.16257e+06	459940	604180	639410	567843	1.12392	0.179551	-2.47753	down
mws1375	Nicotianamine	Amino acids and derivatives	27569	73124	49884	50192.3	703730	514750	530780	583087	1.15855	11.617	3.53817	up
pmb0962	L-Lysine-Butanoic Acid	Amino acids and derivatives	2672200	4336500	3712900	3.57387e+06	465490	1084100	1712500	1.08736e+06	1.00957	0.304254	-1.71665	down
mws0250	L-Tyrosine	Amino acids and derivatives	499150	524120	598780	540683	887380	1235800	1160700	1.09463e+06	1.13158	2.02452	1.01758	up
Rfmb320	1-Methylpiperidine-2-carboxylic acid	Amino acids and derivatives	3983600	4043600	4088000	4038400	1099900	1263600	1199100	1.18753e+06	1.18845	0.29406	-1.76582	down
pme0006	L-Proline	Amino acids and derivatives	244300	450840	388590	361243	1731800	1727500	1387800	1615700	1.15277	4.47261	2.16112	up
pme0026	L-Lysine	Amino acids and derivatives	839580	898320	870060	869320	1992500	1897800	1937900	1.94273e+06	1.18903	2.23477	1.16013	up
mws0254	L-Histidine	Amino acids and derivatives	876760	955070	898100	909977	2015700	1969100	2004900	1.99657e+06	1.18848	2.19409	1.13362	up
pme3017	2-Aminoisobutyric acid	Amino acids and derivatives	448180	512710	556250	505713	2142100	2085700	1989000	2.07227e+06	1.18598	4.09771	2.03482	up
pme0193	L-Glutamine	Amino acids and derivatives	926640	949030	1016100	963923	2061500	2086000	2291600	2.14637e+06	1.18431	2.2267	1.15491	up
mws0282	L-Tryptophan	Amino acids and derivatives	122400	250840	222570	198603	2756400	2500600	2550300	2.60243e+06	1.17414	13.1037	3.7119	up
mws0219	L-Aspartic Acid	Amino acids and derivatives	691250	1889400	1376700	1.31912e+06	3646700	3441700	3404600	3.49767e+06	1.03774	2.65152	1.40682	up
mws0258	L-Isoleucine*	Amino acids and derivatives	1444900	1568300	1733400	1582200	3453200	3853800	3788500	3698500	1.17862	2.33757	1.22501	up
mws0227	L-Leucine*	Amino acids and derivatives	1513300	1561300	1745500	1606700	3569600	3860800	3749300	3.72657e+06	1.18336	2.31939	1.21375	up
mws0256	L-Valine	Amino acids and derivatives	2478300	2712000	2545500	2578600	6224600	6296700	6305600	6.27563e+06	1.189	2.43374	1.28317	up
pme3033	N,N-Dimethylglycine	Amino acids and derivatives	756310	1010000	917630	894647	7979300	6436900	6874500	7096900	1.18494	7.93263	2.9878	up
mws0001	L-Asparagine	Amino acids and derivatives	2416700	9682000	6652900	6.25053e+06	22322000	21357000	21873000	2.18507e+07	1.02518	3.49581	1.80563	up
mws0216	Trans-4-Hydroxy-L-proline*	Amino acids and derivatives	2401100	8984900	6254900	5880300	25723000	23859000	24160000	2.45807e+07	1.06398	4.18017	2.06356	up
Zmpn002440	3,4,2',4',6'-Pentahydroxychalcone	Flavonoids	16360	65010	27302	36224	N/A	N/A	N/A	N/A	1.18542	0.000248454	-11.9747	down
Hmqn003268	5,7,3',4',5'-Pentahydroxydihydroflavone	Flavonoids	42356	32715	43873	39648	N/A	N/A	N/A	N/A	1.19089	0.000226998	-12.105	down
Lmzp004885	Tricin (5,7,4'-Trihydroxy-3',5'-dimethoxyflavone)	Flavonoids	4413.5	5765.2	6546.5	5575.07	921.82	1631.4	2129.8	1561.01	1.10009	0.279998	-1.83651	down
Lmgp005868	Chrysoeriol-7-O-(6''-feruloyl)glucoside	Flavonoids	26139	66689	44609	45812.3	8933.9	11522	7306.8	9254.23	1.10966	0.202003	-2.30755	down
pmb2947	Catechin-catechin-catechin	Flavonoids	N/A	N/A	N/A	N/A	6782.2	9781.1	12865	9809.43	1.18954	1089.94	10.09	up
Hmpn005101	Sieboldin	Flavonoids	5540.5	5725	3953.2	5072.9	9419.8	8732	14318	10823.3	1.05665	2.13355	1.09325	up
HJAP005	Laricitrin-3-O-glucoside	Flavonoids	N/A	N/A	N/A	N/A	10293	13461	10259	11337.7	1.19084	1259.74	10.2989	up
Hmcp001636	Limocitrin-7-O-glucoside	Flavonoids	N/A	N/A	N/A	N/A	15525	16926	11776	14742.3	1.19068	1638.04	10.6778	up
Zmxp002867	Chrysoeriol-5,7-di-O-glucoside	Flavonoids	N/A	N/A	N/A	N/A	13984	16412	19756	16717.3	1.19079	1857.48	10.8591	up
Lmtp003677	Quercetin-3-O-sophoroside (Baimaside)	Flavonoids	9731.1	5463.3	8949	8047.8	15273	23701	16673	18549	1.05271	2.30485	1.20468	up
Lmcp003788	Isotamarixin	Flavonoids	3968	7625.3	9148.7	6914	21545	16847	24685	21025.7	1.07469	3.04103	1.60456	up
pmp000013	Eupatilin-7-O-glucoside	Flavonoids	5426.3	9215.9	5860.1	6834.1	27776	30318	24151	27415	1.15506	4.0115	2.00414	up
mws1073	Apigenin-6,8-di-C-glucoside (Vicenin-2)	Flavonoids	14422	10484	12367	12424.3	20736	32550	35705	29663.7	1.08685	2.38755	1.25553	up
pmb0608	Chrysoeriol-7-O-(6''-malonyl)glucoside	Flavonoids	2631.6	8511.2	5290	5477.6	29772	34097	31972	31947	1.11838	5.8323	2.54406	up
Lmjp002596	Quercetin-3-O-sambubioside*	Flavonoids	4897	2696.4	7947.2	5180.2	25010	30286	50159	35151.7	1.113	6.78577	2.76251	up
Lmyp004081	Isovitexin-2''-O-rhamnoside	Flavonoids	N/A	N/A	N/A	N/A	47127	38223	40256	41868.7	1.19105	4652.07	12.1837	up
mws0089	Kaempferol-7-O-glucoside	Flavonoids	N/A	N/A	N/A	N/A	54155	30692	57303	47383.3	1.18986	5264.81	12.3622	up
pme1201	Phloretin	Flavonoids	N/A	N/A	N/A	N/A	59384	46763	52949	53032	1.19103	5892.44	12.5247	up
Lmhn004030	5,7,3',4',5'-Pentahydroxyflavan (Tricetiflavan)	Flavonoids	N/A	N/A	N/A	N/A	62531	74626	83768	73641.7	1.191	8182.41	12.9983	up
Lmsp008392	4',5-Dihydroxy-3',5'-dimethoxyflavone	Flavonoids	244430	145880	151710	180673	73490	81205	84828	79841	1.09286	0.441908	-1.17818	down
mws1434	Apigenin-6-C-glucoside (Isovitexin)	Flavonoids	43570	44913	43892	44125	62172	92913	116340	90475	1.05055	2.05042	1.03592	up
mws0061	Quercetin-3-O-galactoside (Hyperin)	Flavonoids	9470.9	27168	18824	18487.6	82373	97545	93202	91040	1.11634	4.92437	2.29994	up
mws0049	Gallocatechin	Flavonoids	N/A	N/A	N/A	N/A	69421	114660	91372	91817.7	1.19064	10202	13.3166	up
Lmyp005328	Quercetin-3-O-(2''-cinnamoyl)Glucoside	Flavonoids	6220.6	10496	10486	9067.53	102490	96617	97060	98722.3	1.17888	10.8875	3.44459	up
Wmkp002590	5,7-Dihydroxy-4-methoxyflavone-3-O-xylose-(1-6)-glucose	Flavonoids	1373.9	10346	4551.7	5423.87	85427	131620	123330	113459	1.12019	20.9185	4.38671	up
mws0920	Tricetin (5,7,3',4',5'-Pentahydroxyflavone)	Flavonoids	21202	37795	38984	32660.3	166480	156310	149870	157553	1.15594	4.824	2.27023	up
mws0917	3,7-Di-O-methylquercetin	Flavonoids	77757	89499	62406	76554	156000	151610	177450	161687	1.13894	2.11206	1.07865	up
Lmdp003286	Isohyperoside	Flavonoids	N/A	N/A	N/A	N/A	158570	167090	170090	165250	1.19119	18361.1	14.1644	up
Lmtp004044	Quercetin-3-O-apiosyl(1→2)galactoside*	Flavonoids	10425	14610	16510	13848.3	171290	167990	208870	182717	1.18292	13.1941	3.72182	up
Lmzn001875	Naringenin-7-O-Rutinoside-4'-O-glucoside	Flavonoids	4183.1	16580	10757	10506.7	182460	199850	204660	195657	1.15124	18.6221	4.21894	up
pmb0713	Tricin-7-O-(2''-O-glucosyl)glucoside	Flavonoids	5342	5357	4712.8	5137.27	240110	212060	203830	218667	1.19045	42.5648	5.41159	up
Lmyp004052	Quercetin-3-O-(6''-p-Coumaroyl)galactoside	Flavonoids	N/A	N/A	N/A	N/A	234490	222110	239180	231927	1.19118	25769.6	14.6534	up
Zmjp005935	"7-methoxy-2""-O-(2'''-methylbutyryl)orientin"	Flavonoids	7452.8	8146	10043	8547.27	251330	243430	232940	242567	1.18948	28.3794	4.82677	up
HJN041	Epicatechin glucoside	Flavonoids	N/A	N/A	N/A	N/A	323070	330460	329340	327623	1.1912	36402.6	15.1518	up
mws0044	Dihydroquercetin(Taxifolin)	Flavonoids	47310	58082	68316	57902.7	458010	489140	639760	528970	1.18083	9.1355	3.19148	up
pmb3012	Chrysoeriol-7-O-glucoside	Flavonoids	65434	206180	116100	129238	631470	658250	637650	642457	1.11062	4.97111	2.31357	up
pmp000172	5,2'-Dihydroxy-7,8-dimethoxyflavone glycosides	Flavonoids	304550	373370	327200	335040	838990	843990	807000	829993	1.18052	2.4773	1.30877	up
mws1094	Aromadendrin (Dihydrokaempferol)	Flavonoids	N/A	N/A	N/A	N/A	976630	936060	1002100	971597	1.19119	107955	16.7201	up
pme0376	Naringenin (5,7,4'-Trihydroxyflavanone)	Flavonoids	14709	12508	15361	14192.7	1062500	1014600	1132500	1.06987e+06	1.19058	75.3817	6.23614	up
pmp000579	Diosmetin-7-O-galactoside	Flavonoids	280090	889830	585510	585143	2411000	2454900	2597800	2487900	1.09184	4.25178	2.08807	up
HJAP148	Kaempferol-3-O-sambubioside	Flavonoids	98616	151610	132420	127549	2955600	2949600	2853200	2.91947e+06	1.18731	22.889	4.51659	up
mws0038	Kumatakenin	Flavonoids	1834500	1686500	1555700	1.69223e+06	3568100	3510900	3607600	3562200	1.18128	2.10503	1.07384	up
mws0032	Myricetin	Flavonoids	8432900	10327000	8897700	9219200	3930200	3904400	3745800	3.86013e+06	1.17908	0.418706	-1.25599	down
Lmzp003012	3-Hydroxy-4',5,7-Trimethoxyflavanone	Flavonoids	1016900	1613800	1421900	1.35087e+06	36003000	37725000	38369000	3.73657e+07	1.1871	27.6605	4.78976	up
mws1012	Coumarin	Lignans and Coumarins	19403	19001	19412	19272	N/A	N/A	N/A	N/A	1.19119	0.000466999	-11.0643	down
mws1075	7-Methoxycoumarin	Lignans and Coumarins	39796	57717	75446	57653	N/A	N/A	N/A	N/A	1.1901	0.000156106	-12.6452	down
pmn001372	Medioresinol-4,4'-di-O-glucoside	Lignans and Coumarins	N/A	N/A	N/A	N/A	34256	22651	25953	27620	1.19062	3068.89	11.5835	up
pmn001368	Olivil-4,4'-Di-O-glucoside	Lignans and Coumarins	N/A	N/A	N/A	N/A	31472	33987	28759	31406	1.19112	3489.56	11.7688	up
pmn001370	Pinoresinol-4,4'-O-di-O-glucoside	Lignans and Coumarins	1489.6	2686.9	1495.9	1890.8	26841	42482	38113	35812	1.1759	18.9401	4.24337	up
Lmmn002274	Isolariciresinol-9'-O-glucoside	Lignans and Coumarins	N/A	N/A	N/A	N/A	32610	54893	66224	51242.3	1.18979	5693.59	12.4751	up
Rfmb26201	Syringaresinol-4'-O-(6''-acetyl)glucoside	Lignans and Coumarins	7361.9	17251	7726.5	10779.8	133040	110670	140300	128003	1.16231	11.8744	3.56978	up
Lmcn004623	Ficusesquilignan A	Lignans and Coumarins	5749800	6634100	5865100	6083000	168590	158160	161330	162693	1.19079	0.0267456	-5.22456	down
Hmlp003129	Matairesinol	Lignans and Coumarins	7040.6	11660	9007.5	9236.03	164940	147390	187110	166480	1.18391	18.0251	4.17193	up
Lmtn003096	Secoisolariciresinol 4-O-glucoside	Lignans and Coumarins	6802.2	14598	12669	11356.4	251410	243320	251660	248797	1.17809	21.9081	4.45339	up
Lmcn004052	Buddlenol D	Lignans and Coumarins	231000	242520	239590	237703	511730	471960	504170	495953	1.18748	2.08644	1.06104	up
Lmdn004267	Epipinoresinol*	Lignans and Coumarins	35098	45442	46426	42322	570980	482280	494650	515970	1.18709	12.1915	3.60781	up
mws0097	Pinoresinol*	Lignans and Coumarins	40301	47735	48685	45573.7	599030	510140	577770	562313	1.18893	12.3386	3.6251	up
pmn001663	Syringaresinol	Lignans and Coumarins	234820	256730	268880	253477	712160	678800	689290	693417	1.18706	2.73562	1.45187	up
Lmqn001932	Syringaresinol-4'-O-glucoside	Lignans and Coumarins	68403	235710	236630	180248	4189600	4521800	3836400	4182600	1.15486	23.2047	4.53635	up
Hmjp002337	Isoscopoletin (6-Hydroxy-7-Methoxycoumarin)	Lignans and Coumarins	441840	1254300	848990	848377	6340200	6271700	5614800	6.07557e+06	1.14135	7.1614	2.84024	up
Lmhp010041	LysoPE 22:5	Lipids	14123	18157	14842	15707.3	N/A	N/A	N/A	N/A	1.19095	0.000572981	-10.7692	down
Lmhp010515	LysoPC 17:0(2n isomer)	Lipids	13143	19457	15110	15903.3	N/A	N/A	N/A	N/A	1.19064	0.000565919	-10.7871	down
Zmjn003398	2-Dodecenedioic acid	Lipids	102380	25743	68630	65584.3	N/A	N/A	N/A	N/A	1.18596	0.000137228	-12.8311	down
pmb2406	LysoPC 17:0	Lipids	62624	74649	66051	67774.7	N/A	N/A	N/A	N/A	1.19112	0.000132793	-12.8785	down
Lmhp010514	LysoPE 20:2(2n isomer)	Lipids	24408	19034	24010	22484	2012.8	2419.5	1834.8	2089.03	1.18565	0.092912	-3.42799	down
Lmhp010757	LysoPE 20:2	Lipids	18475	15870	19021	17788.7	1996.5	3104.2	1503.8	2201.5	1.16683	0.123759	-3.0144	down
Lmhp008440	LysoPE 15:1	Lipids	9285.8	9798.9	8478.6	9187.77	3333.7	2864.1	2827.6	3008.47	1.1827	0.327443	-1.61069	down
Lmhp008273	LysoPE 15:1(2n isomer)	Lipids	9249.7	8675.2	14066	10663.6	3881	3602.1	2475.1	3319.4	1.12265	0.311282	-1.6837	down
pmb0863	LysoPC 16:2(2n isomer)	Lipids	18450	18276	21954	19560	3283.3	7552.3	5185.6	5340.4	1.11774	0.273027	-1.87289	down
Lmbn005443	13-KODE; (9Z,11E)-13-Oxooctadeca-9,11-dienoic acid*	Lipids	N/A	N/A	N/A	N/A	4050	5227.5	7582.6	5620.03	1.1893	624.448	9.28644	up
mws1436	1,18-Octadecanediol	Lipids	N/A	N/A	N/A	N/A	8640.2	7907	6236.3	7594.5	1.19069	843.833	9.72081	up
pmb0880	LysoPE 18:0(2n isomer)	Lipids	17250	21633	21337	20073.3	10182	7227.2	6387.5	7932.23	1.12998	0.395163	-1.33948	down
pmd0147	LysoPC 20:2	Lipids	46600	63763	73234	61199	8176	7065.2	10836	8692.4	1.17065	0.142035	-2.81568	down
Lmhp009187	LysoPE 15:0	Lipids	27102	17811	25313	23408.7	10329	10975	9311.7	10205.2	1.12776	0.43596	-1.19773	down
Lmhp009034	LysoPE 16:1	Lipids	59651	41222	63079	54650.7	11960	13725	8584.9	11423.3	1.15651	0.209024	-2.25826	down
Zmpn003368	13S-Hydroxy-9Z,11E,15Z-octadecatrienoic acid	Lipids	7830.1	8939.7	8910.3	8560.03	18375	20265	21157	19932.3	1.17933	2.32853	1.21942	up
pmc0960	LysoPC 20:4	Lipids	65405	73610	89607	76207.3	20258	17897	23442	20532.3	1.17148	0.269427	-1.89203	down
pmb2786	9-Hydroxy-10,12,15-octadecatrienoic acid*	Lipids	5557.4	7875.5	6729	6720.63	20972	22632	18484	20696	1.16661	3.07947	1.62268	up
Lmhp009890	LysoPC 20:3	Lipids	75920	87274	93545	85579.7	29344	20925	27957	26075.3	1.16721	0.304691	-1.71458	down
Lmhp008718	LysoPC 17:2	Lipids	121430	91966	124220	112539	25814	29288	31140	28747.3	1.17539	0.255444	-1.96892	down
Lmhp008885	LysoPE 15:0(2n isomer)	Lipids	62021	88900	101070	83997	32158	34828	41929	36305	1.10482	0.432218	-1.21017	down
Lmhp112042	1-Linoleoylglycerol	Lipids	10344	16344	17029	14572.3	32228	40421	37777	36808.7	1.11877	2.52593	1.33681	up
Zmyn005384	2R-Hydroxyoctadecanoic Acid	Lipids	87380	78801	74758	80313	38083	35664	41564	38437	1.17387	0.47859	-1.06314	down
mws0126	LysoPC 18:0	Lipids	6900.2	10823	12543	10088.7	42104	36295	38797	39065.3	1.15085	3.87217	1.95314	up
Zmjn004133	9S-Hydroperoxy-10E,12Z-octadecadienoic acid	Lipids	19028	21231	17268	19175.7	49195	40573	31610	40459.3	1.11144	2.10993	1.0772	up
Zmyn004714	Ricinoleic acid	Lipids	16373	16069	22126	18189.3	41793	59456	43326	48191.7	1.13693	2.64945	1.40569	up
pmf0297	1-Eicosanol	Lipids	16694	20347	17777	18272.7	42018	58096	53839	51317.7	1.16307	2.80844	1.48977	up
Lmhp008763	LysoPE 16:1(2n isomer)	Lipids	159350	138950	161300	153200	49892	57109	51140	52713.7	1.18276	0.344084	-1.53917	down
Lmhp010573	1-Linoleoylglycerol-3-O-glucoside	Lipids	N/A	N/A	N/A	N/A	58046	58328	67917	61430.3	1.19112	6825.59	12.7367	up
Hmqp006221	13-Hydroxy-9Z,11E-octadecadienoic acid	Lipids	24651	34919	14033	24534.3	70889	69800	54000	64896.3	1.04677	2.64512	1.40333	up
Lmhp009464	LysoPE 17:1(2n isomer)	Lipids	341340	307190	381600	343377	64933	70727	78869	71509.7	1.1843	0.208254	-2.26358	down
Lmhp009769	LysoPE 17:1	Lipids	354620	293780	389340	345913	76714	77957	73078	75916.3	1.18363	0.219466	-2.18793	down
Lmbn005487	12,13-DHOME; (9Z)-12,13-Dihydroxyoctadec-9-enoic acid	Lipids	13659	18607	17736	16667.3	71856	76213	81318	76462.3	1.18071	4.58756	2.19773	up
pmb2799	12,13-Epoxy-9-Octadecenoic Acid	Lipids	20116	47342	32289	33249	77767	88876	71289	79310.7	1.04245	2.38535	1.2542	up
Hmqp006023	Ethyl 9-Hydroxy-10,12-octadecadienoic acid	Lipids	9180.1	19358	15803	14780.4	80794	79486	80819	80366.3	1.15397	5.43737	2.44291	up
Lmhp010908	LysoPC 19:1	Lipids	288560	494980	482200	421913	84948	73569	84377	80964.7	1.16241	0.191899	-2.38158	down
pmn001689	9-Hydroxy-12-oxo-15(Z)-octadecenoic acid	Lipids	36674	40476	40772	39307.3	124360	128540	137090	129997	1.18794	3.30719	1.7256	up
pmb1574	9,12-Octadecadien-6-Ynoic Acid	Lipids	4488.8	8314.2	4354	5719	123690	134550	132570	130270	1.18061	22.7785	4.5096	up
Lmbn004685	5S,8R-DiHODE; (5S,8R,9Z,12Z)-5,8-Dihydroxyoctadeca-9,12-dienoate	Lipids	35420	40665	49046	41710.3	118620	131360	144170	131383	1.17031	3.1499	1.65531	up
pmb0296	1-Oleoyl-Sn-Glycerol	Lipids	4715	3553.7	3661	3976.57	111880	137340	157420	135547	1.18781	34.0864	5.09112	up
Lmhp011562	1-α-Linolenoyl-glycerol	Lipids	28482	54066	54506	45684.7	122420	143810	150150	138793	1.11025	3.03807	1.60316	up
Hmsn000210	Methyl 7,10-hexadecadienoate	Lipids	22382	24321	25009	23904	173230	160960	138090	157427	1.18746	6.58579	2.71936	up
Lmhp009590	LysoPC 17:1	Lipids	626510	901470	907770	811917	188540	176960	168820	178107	1.17464	0.219366	-2.18859	down
Lmbn005287	7S,8S-DiHODE; (9Z,12Z)-(7S,8S)-Dihydroxyoctadeca-9,12-dienoic acid	Lipids	3155.2	3708.3	6540	4467.83	187140	204440	212150	201243	1.18334	45.0427	5.49322	up
Lmbn005662	9(10)-EpOME;(9R,10S)-(12Z)-9,10-Epoxyoctadecenoic acid	Lipids	61389	145090	97656	101378	222620	250120	216720	229820	1.0323	2.26695	1.18076	up
Lmgn003544	cis-3-Hexenyl acetate	Lipids	71375	101070	107630	93358.3	237750	269250	293820	266940	1.1511	2.85931	1.51566	up
Lmhp008833	LysoPC 16:1(2n isomer)	Lipids	918990	1255000	1224300	1.13276e+06	262470	279750	263630	268617	1.17917	0.237134	-2.07623	down
pmp001270	LysoPC 16:1	Lipids	954950	1196900	1261200	1.13768e+06	279310	293970	289290	287523	1.18168	0.252727	-1.98435	down
Lmhp012042	2-Linoleoylglycerol	Lipids	56311	83596	98518	79475	204560	378040	343920	308840	1.11578	3.886	1.95829	up
Lmhp008589	LysoPE 18:3(2n isomer)	Lipids	117900	175780	151050	148243	426350	350420	348080	374950	1.14508	2.52929	1.33873	up
Lmhp008801	LysoPE 18:3	Lipids	116620	140600	153590	136937	448390	362140	353800	388110	1.16513	2.83423	1.50296	up
pmn001606	Eicosenoic acid	Lipids	319780	167550	262240	249857	733620	501310	518270	584400	1.05607	2.33894	1.22586	up
Lmhp011388	2-α-Linolenoyl-glycerol	Lipids	59173	123690	128370	103744	549520	611760	646520	602600	1.14634	5.80851	2.53817	up
pmb2221	4-Hydroxysphinganine	Lipids	1999000	1358300	1648400	1.66857e+06	630830	685150	629210	648397	1.15654	0.388595	-1.36366	down
pmb0855	LysoPC 16:0	Lipids	242110	437230	395820	358387	1401100	1396600	1385700	1.39447e+06	1.15208	3.89096	1.96012	up
mws0289	LysoPE 18:1	Lipids	2912000	2565700	3248800	2.90883e+06	1468500	1354700	1397400	1.40687e+06	1.16805	0.483653	-1.04796	down
pmb0874	LysoPE 18:2(2n isomer)	Lipids	4410400	2874400	4622700	3.96917e+06	1402700	1553600	1556100	1.50413e+06	1.13219	0.378954	-1.3999	down
pmb0881	LysoPE 18:2	Lipids	4822200	3187200	4493400	4167600	1448800	1614100	1499300	1.52073e+06	1.15119	0.364894	-1.45445	down
pmp001251	LysoPC 18:2(2n isomer)	Lipids	13890000	13054000	16716000	1.45533e+07	3995400	5511400	5059000	4.85527e+06	1.16292	0.333619	-1.58373	down
pmp001273	LysoPC 18:2	Lipids	14145000	13741000	16978000	1.49547e+07	4289200	5104300	5323100	4.90553e+06	1.17457	0.328027	-1.60811	down
Zmjn001030	Adenosine 2'-Phosphate	Nucleotides and derivatives	21366	44081	32832	32759.7	N/A	N/A	N/A	N/A	1.18962	0.000274728	-11.8297	down
pme1373	2'-Deoxycytidine-5'-monophosphate	Nucleotides and derivatives	9474.6	15072	14500	13015.5	5215.2	6019.2	4739.9	5324.77	1.11555	0.409109	-1.28944	down
mws0884	Cyclic 3',5'-Adenylic acid	Nucleotides and derivatives	N/A	N/A	N/A	N/A	11025	8673.8	8318.6	9339.13	1.1908	1037.68	10.0191	up
pmc0281	Ribosyladenosine	Nucleotides and derivatives	N/A	N/A	N/A	N/A	29504	25183	25360	26682.3	1.19109	2964.7	11.5337	up
pme3184	2'-Deoxyadenosine-5'-monophosphate	Nucleotides and derivatives	5273.2	9022.4	14786	9693.87	27344	30757	27416	28505.7	1.05883	2.94059	1.5561	up
mws0248	Uridine	Nucleotides and derivatives	28791	30922	34359	31357.3	76753	79363	75172	77096	1.18293	2.45863	1.29785	up
mws0255	Cytosine	Nucleotides and derivatives	34161	51314	55065	46846.7	110810	114610	88712	104711	1.1012	2.23518	1.16039	up
Zmfn000481	Uridine-5'-Diphosphate-D-Xylose	Nucleotides and derivatives	26483	28671	33089	29414.3	118080	126730	109330	118047	1.18391	4.01324	2.00477	up
pmb0964	Isopentenyladenine-7-N-glucoside	Nucleotides and derivatives	48672	73871	80559	67700.7	260940	305800	279920	282220	1.16256	4.16864	2.05958	up
pme3337	Succinyladenosine	Nucleotides and derivatives	73549	177610	135120	128760	370800	363310	346930	360347	1.07453	2.7986	1.4847	up
pmb2922	Uridine 5'-diphospho-D-glucose	Nucleotides and derivatives	403050	324810	398030	375297	1029400	1374300	1085000	1162900	1.16815	3.09862	1.63162	up
pmc0066	2'-Deoxyinosine-5'-monophosphate	Nucleotides and derivatives	2635100	5886000	4350900	4.29067e+06	1987900	1788100	1675500	1.81717e+06	1.02502	0.423516	-1.23951	down
pme1474	5'-Deoxy-5'-(methylthio)adenosine	Nucleotides and derivatives	665510	871270	856440	797740	2438700	1998600	1897300	2.11153e+06	1.1588	2.64689	1.4043	up
pme0230	Adenosine	Nucleotides and derivatives	4448400	3819400	3295000	3.85427e+06	9734700	7546000	7713500	8331400	1.138	2.1616	1.1121	up
Lmrn003000	2-Hydroxy-3-phenylpropanoic acid	Organic acids	351590	1632600	638000	874063	6200.8	7373	9065	7546.27	1.16771	0.00863355	-6.85583	down
mws0574	2-Hydroxyisobutyric acid	Organic acids	23557	18140	26811	22836	11563	9706.9	7384.7	9551.53	1.10701	0.418266	-1.25751	down
Zmyn002323	2-Hydroxyphenylacetic acid	Organic acids	67288	58433	61501	62407.3	13029	12019	10451	11833	1.18623	0.189609	-2.3989	down
mws0262	L-Tartaric acid	Organic acids	50576	40236	49441	46751	19570	16531	7685	14595.3	1.07349	0.312193	-1.67949	down
Lmmn002164	Monomethyl succinate*	Organic acids	105590	81733	98482	95268.3	17820	16506	21668	18664.7	1.18024	0.195917	-2.35169	down
Lmbn001364	4-Hydroxy-2-Oxopentanoic Acid*	Organic acids	112590	65954	109290	95944.7	18532	17460	21683	19225	1.15983	0.200376	-2.31922	down
Lmbn001288	2-Hydroxy-2-methyl-3-oxobutanoic acid*	Organic acids	181460	99945	148560	143322	27004	31330	24469	27601	1.15991	0.192581	-2.37646	down
Lmmn000806	Dimethylmalonic acid*	Organic acids	183520	110360	172760	155547	36734	29492	28267	31497.7	1.16148	0.202497	-2.30403	down
mws1167	Oxaloacetic acid	Organic acids	108320	75140	91750	91736.7	26683	31727	50728	36379.3	1.08193	0.396563	-1.33438	down
mws0236	2-Aminoethanesulfonic acid	Organic acids	25629	30390	32913	29644	62227	114000	56527	77584.7	1.06358	2.61721	1.38803	up
Zmtn001464	4,8-Dihydroxyquinoline-2-carboxylic acid	Organic acids	N/A	N/A	N/A	N/A	94774	86078	87824	89558.7	1.19117	9950.96	13.2806	up
pme0274	6-Aminocaproic acid	Organic acids	77696	69594	41624	62971.3	140290	159130	162590	154003	1.09539	2.44561	1.29019	up
pme2761	4-Hydroxy-2-oxoglutaric acid	Organic acids	400550	286440	406650	364547	174750	173740	152650	167047	1.13486	0.458231	-1.12585	down
pme3096	Aminomalonic acid	Organic acids	96429	67740	89132	84433.7	181030	172600	184280	179303	1.14567	2.1236	1.08651	up
mws0639	2,3-Dihydroxybenzoic Acid*	Organic acids	150730	123940	219480	164717	398420	497690	411400	435837	1.11969	2.64598	1.4038	up
Lmgn000160	3-Ureidopropionic Acid	Organic acids	43065	151140	110250	101485	525770	401940	453410	460373	1.0772	4.53637	2.18154	up
Lmmn001643	2-Hydroxycinnamic acid*	Organic acids	55599	63623	55762	58328	589490	524260	552350	555367	1.18968	9.52144	3.25118	up
mws0576	3-Hydroxybutyric acid	Organic acids	205960	267530	257160	243550	679820	608510	600340	629557	1.17034	2.58492	1.37012	up
Lmmn003323	2-Hydroxyhexadecanoic acid	Organic acids	2166100	1386400	1527900	1.69347e+06	697190	726690	695080	706320	1.13506	0.417085	-1.26159	down
Zmgn000503	2,3-Dihydroxy-3-Methylbutanoic Acid	Organic acids	163700	236310	203800	201270	848510	593820	799710	747347	1.15967	3.71315	1.89265	up
mws0281	Citric Acid	Organic acids	72584	81548	145260	99797.3	827420	876790	819700	841303	1.16873	8.43012	3.07555	up
pme1975	Malonic acid	Organic acids	272560	322470	321080	305370	849530	830220	844230	841327	1.18411	2.75511	1.46211	up
Lmbn000198	3-Dehydro-L-Threonic Acid*	Organic acids	151080	276680	199150	208970	1148300	1267400	1037800	1.15117e+06	1.1652	5.50877	2.46173	up
mws0344	D-Xylonic acid	Organic acids	501640	551660	561580	538293	1986500	1535200	1451800	1.65783e+06	1.17142	3.0798	1.62283	up
mws0277	Quinic Acid	Organic acids	404080	515240	424510	447943	3391400	3014700	3102500	3.16953e+06	1.18697	7.07575	2.82288	up
mws0470	Methylmalonic acid*	Organic acids	2636900	1969600	2695600	2.43403e+06	5100300	4828600	4766000	4898300	1.14376	2.01242	1.00893	up
mws0275	L-Malic acid*	Organic acids	800430	1015300	1203100	1.00628e+06	5814800	5287600	5010900	5371100	1.17818	5.3376	2.41619	up
Zmyn000453	Isocitric Acid	Organic acids	1119400	1565200	1498700	1.39443e+06	11044000	10107000	8919700	1.00236e+07	1.18223	7.18827	2.84565	up
pme3011	γ-Aminobutyric acid	Organic acids	1187200	1555300	1419700	1387400	12321000	10710000	10741000	1.12573e+07	1.18662	8.11398	3.02041	up
pmb0801	4-Pyridoxic acid-O-glucoside	Others	N/A	N/A	N/A	N/A	17534	16578	13289	15800.3	1.19089	1755.59	10.7777	up
Zmjp000624	Pyridoxal	Others	39298	30484	40209	36663.7	16848	18113	18037	17666	1.15439	0.481839	-1.05338	down
Hmqp000191	Planteose	Others	N/A	N/A	N/A	N/A	14417	21756	17127	17766.7	1.19064	1974.07	10.947	up
Zmgn000173	D-Ribose	Others	6159.2	11570	6625	8118.07	19920	22949	18604	20491	1.09317	2.52412	1.33578	up
mws0889	D-Threonic Acid	Others	111810	66203	98192	92068.3	29044	32800	55065	38969.7	1.03282	0.423269	-1.24035	down
pmb0789	Pyridoxine-5'-O-glucoside	Others	1601.4	6680.9	3725.1	4002.47	49015	40162	35162	41446.3	1.12692	10.3552	3.37228	up
Lmqn000351	Rutinose	Others	24906	25423	26541	25623.3	47690	59083	51963	52912	1.17254	2.06499	1.04614	up
pme2125	Raffinose*	Others	33957	25115	17091	25387.7	61696	58207	51862	57255	1.07228	2.25523	1.17327	up
Zmgp003492	8-Hydroxy-α-conidendrin	Others	7206.9	21707	13537	14150.3	64639	69590	63376	65868.3	1.10888	4.65491	2.21875	up
Lmcp005519	8-Hydroxy-2-(2-phenylethyl)chromone	Others	12607	21999	17113	17239.7	114740	104420	109390	109517	1.17347	6.3526	2.66735	up
pme2134	D-Threitol	Others	163620	220540	309800	231320	104480	129050	96945	110158	1.03513	0.476216	-1.07031	down
Hmcn000192	Sedoheptulose	Others	49913	55597	51012	52174	179550	147770	114910	147410	1.15258	2.82535	1.49843	up
Lmcn005253	Eudesmane-1β,5α,11-triol	Others	336810	438810	397620	391080	170070	155770	157980	161273	1.17119	0.412379	-1.27796	down
Zmgn000447	3-Phospho-D-glyceric acid	Others	64610	80411	69004	71341.7	166420	149300	171330	162350	1.17075	2.27567	1.18629	up
pme0513	Xylitol	Others	543280	336310	391520	423703	163260	256600	197550	205803	1.04933	0.485725	-1.04179	down
pme0516	Inositol	Others	83201	65790	49106	66032.3	203220	217360	204410	208330	1.1519	3.15497	1.65763	up
Lmcp007199	2-Methylnaphthalene	Others	23940	38404	41773	34705.7	206770	213720	210200	210230	1.17041	6.05751	2.59873	up
mws1155	D-Mannitol*	Others	977270	788220	852890	872793	248880	218280	202880	223347	1.18173	0.255899	-1.96636	down
Zmpn000199	D-Galactaric acid*	Others	42996	77755	62396	61049	243620	233500	197460	224860	1.14778	3.68327	1.88099	up
mws2523	Trehalose 6-phosphate	Others	97365	99367	106600	101111	271510	256110	228700	252107	1.18189	2.49337	1.3181	up
Zmyn000108	D-Saccharic acid*	Others	40433	79472	67372	62425.7	337380	236650	257820	277283	1.14002	4.44182	2.15115	up
pmb0786	D-Glucosamine	Others	74201	84075	110430	89568.7	297860	308470	247680	284670	1.16034	3.17823	1.66822	up
ML10175762	Styrene	Others	19163	40848	23278	27763	331730	381130	339570	350810	1.17265	12.6359	3.65945	up
mws0437	D-Arabitol	Others	1836800	1011600	1362600	1.40367e+06	516580	472510	504660	497917	1.12579	0.354726	-1.49522	down
Lmtp005226	Santalol	Others	1150800	1752600	1427200	1.44353e+06	574810	587680	454050	538847	1.14082	0.373283	-1.42166	down
mws0214	D-Sorbitol	Others	2689400	2634300	2684600	2.66943e+06	640110	940440	578340	719630	1.16263	0.269582	-1.89121	down
Lmbp008472	7-Hydroxy-6-methoxy-2-[2-(4-methoxyphenyl)ethyl]chromone	Others	88776	209090	152100	149989	768240	784050	727290	759860	1.14142	5.06612	2.34088	up
Lmcp003262	Aquilarone B	Others	2305200	2438100	2389700	2.37767e+06	945960	823460	799530	856317	1.18461	0.36015	-1.47333	down
pme2237	Dulcitol*	Others	4593000	3583100	4047200	4.07443e+06	1071700	1160900	1024100	1.08557e+06	1.18237	0.266434	-1.90815	down
Lmcp004714	6-Hydroxy-7-Methoxy-2-[2-(3'-Hydroxy-4'-Methoxyphenyl)Ethyl]Chromone	Others	15210	33785	37327	28774	1208800	1218800	1169700	1199100	1.17815	41.673	5.38104	up
pma3101	Nicotinate D-ribonucleoside	Others	530730	386220	490220	469057	860660	1547400	1265000	1.22435e+06	1.09912	2.61025	1.38419	up
Lmcp006297	6,7-Dimethoxy-2-[2-(4-methoxyphenyl)ethyl]chromone	Others	256720	451720	363650	357363	1353700	1359300	1230400	1.31447e+06	1.15489	3.67824	1.87901	up
Lmbp007167	Aquilarone I*	Others	36108	95765	72748	68207	1396400	1375200	1407800	1.39313e+06	1.17076	20.4251	4.35227	up
Lmbp007051	6-Hydroxy-2-[2-(3'-methoxy-4'-hydroxyphenylethyl)]chromone*	Others	56434	129310	122340	102695	1406200	1417500	1393900	1.40587e+06	1.16819	13.6898	3.77503	up
Lmcp003334	Rel-(1aR,2R,3R,7bS)-1a,2,3,7b-Tetrahydro-2,3-Dihydroxy-5-[2-(3-hydroxy-4-methoxyphenyl)ethyl]-7H-Oxireno[F][1]Benzopyran-7-One	Others	11415	27816	23239	20823.3	1444300	1433900	1403500	1.42723e+06	1.18177	68.5401	6.09888	up
Lmqn000432	1-(sn-Glycero-3-phospho)-1D-myo-inositol	Others	122160	405040	270840	266013	1488000	1711600	1142900	1447500	1.10055	5.44146	2.44399	up
Lmbp005759	Rel-(5R,6S,7S,8R)-8-Chloro-5,6,7,8-tetrahydro-5,6,7-trihydroxy-2-[2-(4-methoxyphenyl)ethyl]chromone	Others	34643	32010	31676	32776.3	1490200	1472300	1439800	1.46743e+06	1.19104	44.7711	5.4845	up
Lmbp008637	Aquilarone H	Others	291870	598760	465160	451930	2159500	1878600	1990500	2.00953e+06	1.14715	4.44656	2.15269	up
Lmcp006752	2-[2-(4-Methoxyphenyl)ethyl]chromone	Others	243810	586340	433070	421073	2152400	2149600	2160900	2154300	1.13981	5.11621	2.35508	up
mws0264	D-Trehalose*	Others	462020	524240	591960	526073	2775400	3634500	2571800	2993900	1.17875	5.69103	2.50869	up
mws5040	Turanose	Others	532340	995800	879010	802383	4583900	3928600	3519100	4.01053e+06	1.15512	4.99828	2.32143	up
pme0519	D-Sucrose*	Others	867340	1150000	1134000	1.05045e+06	4680500	3383500	4372700	4.14557e+06	1.16871	3.94648	1.98057	up
Lmcp002602	Aquilarone A	Others	117240	144670	126690	129533	4832300	4579700	4602200	4671400	1.19043	36.0633	5.17246	up
Lmbp004608	Aquilarone C	Others	22086	52140	29253	34493	5226300	4835900	4643800	4902000	1.18505	142.116	7.15092	up
mws5038	Isomaltulose*	Others	855280	1479200	1217400	1183960	5478100	4108800	5235200	4940700	1.15446	4.17303	2.0611	up
Lmcp005293	6,7-Dimethoxy-2-[2-(3'-Hydroxy-4'-Methoxyphenyl)Ethyl]Chromone	Others	86203	225540	177350	163031	5252500	5130000	5010400	5.13097e+06	1.17548	31.4723	4.97601	up
Lmcp004116	Oxidoagarochromone C	Others	88832	144890	131610	121777	5183900	5238600	5121400	5181300	1.18747	42.5473	5.411	up
Lmcp004493	8-Chloro-2-(2-phenylethyl)-5,6,7-trihydroxy-5,6,7,8-tetrahydrochromone	Others	17090000	20150000	20013000	1.90843e+07	5684800	5086400	4853800	5.20833e+06	1.18409	0.272911	-1.8735	down
mws1622	α-Cyperone	Others	171360	410100	305790	295750	5838500	5212000	5326400	5.45897e+06	1.17358	18.458	4.20618	up
Lmsn000381	D-Maltose*	Others	785540	1250100	920610	985417	7949100	5271600	5291500	6.17073e+06	1.16555	6.26205	2.64664	up
Lmbp008845	Aquilarone G	Others	552110	982810	811830	782250	6661900	6528200	6605700	6598600	1.17676	8.43541	3.07646	up
Lmbp004842	Rel-(5R,6S,7R)-5,6,7,8-Tetrahydro-5,6,7-trihydroxy-2-[2-(4-methoxyphenyl)ethyl]chromone	Others	80184	117790	107710	101895	7800400	6769000	6770500	7113300	1.18912	69.8103	6.12537	up
Lmcp005089	6,8-Dihydroxy-2-[2-(4-methoxyphenyl)ethyl]chromone	Others	591190	966100	879120	812137	7888000	7654800	7934900	7825900	1.18097	9.63619	3.26846	up
Lmcp004699	6-Hydroxy-2-(2-hydroxy-2-phenylethyl)chromone	Others	2530300	4624600	3860100	3.67167e+06	8722300	8432200	9052800	8.73577e+06	1.10559	2.37924	1.2505	up
mws1080	Galactinol	Others	1595900	2234500	2598700	2.14303e+06	9483000	10479000	9146100	9702700	1.16911	4.52755	2.17873	up
Lmcp004074	2-(4-Methoxyphenethyl)-5,6:7,8-Diepoxy-5,6,7,8-Tetrahydrochromone	Others	880810	1992600	1478500	1.45064e+06	11207000	10724000	11164000	1.10317e+07	1.16103	7.60471	2.92689	up
Lmcp003740	Rel-(5R,6S,7S,8R)-8-Chloro-5,6,7,8-tetrahydro-5,6,7-trihydroxy-2-[2-(3-hydroxy-4-methoxyphenyl)ethyl]chromone	Others	108910	162950	141340	137733	27377000	26988000	27500000	2.72883e+07	1.19002	198.124	7.63026	up
Lmcp005419	Oxidoagarochromone B	Others	1959300	2295500	2703700	2319500	40853000	37588000	39713000	3.93847e+07	1.1885	16.9798	4.08575	up
pmf0319	Acetosyringone	Phenolic acids	17167	15223	23262	18550.7	N/A	N/A	N/A	N/A	1.19052	0.000485158	-11.0093	down
Lmlp001436	Dihydrocaffeic acid	Phenolic acids	25969	23289	29524	26260.7	N/A	N/A	N/A	N/A	1.19101	0.000342718	-11.5107	down
Zmyn002856	3-(Hydroxymethyl)phenol	Phenolic acids	86113	13569	55941	51874.3	N/A	N/A	N/A	N/A	1.18078	0.000173496	-12.4928	down
Lmrn001951	(S)-2-Hydroxy-3-(4-Hydroxyphenyl)Propanoic Acid	Phenolic acids	153030	178100	182310	171147	N/A	N/A	N/A	N/A	1.19112	5.25865e-05	-14.2149	down
NK10246509	2,3-Dihydroxynaphthalene	Phenolic acids	442290	124040	260940	275757	N/A	N/A	N/A	N/A	1.18808	3.26375e-05	-14.9031	down
HJN028	2-(4-Hydroxybenzyl)-4-(methoxymethyl)phenol	Phenolic acids	3695.3	8511.5	7685.8	6630.87	1212.2	1255.9	1583.1	1350.4	1.12103	0.203654	-2.29581	down
mws0467	3-(4-Hydroxyphenyl)-propionic acid	Phenolic acids	302010	1451800	495480	749763	8428.8	9	9	2815.6	1.05419	0.00375532	-8.05685	down
pmb0758	Anisic acid-O-feruloyl glucoside	Phenolic acids	N/A	N/A	N/A	N/A	3941.5	3405.1	3076.6	3474.4	1.19084	386.044	8.59262	up
Lmjp003731	3,4-O-Dicaffeoylquinic Acid Methyl Ester	Phenolic acids	N/A	N/A	N/A	N/A	7389.5	8357.4	6430.8	7392.57	1.19091	821.396	9.68193	up
Hmln002806	5-O-Caffeoylshikimic acid	Phenolic acids	64769	84169	83240	77392.7	12706	13596	8185.3	11495.8	1.17069	0.148538	-2.75109	down
Lmbn005172	2,6-Dimethoxybenzaldehyde	Phenolic acids	791060	3435600	1275200	1.83395e+06	8772.3	18763	16228	14587.8	1.16586	0.00795427	-6.97405	down
mws1198	Methyl 3-(4-hydroxyphenyl)propionate	Phenolic acids	N/A	N/A	N/A	N/A	13363	18086	17859	16436	1.19081	1826.22	10.8346	up
pme3472	Arbutin	Phenolic acids	N/A	N/A	N/A	N/A	14625	17374	21447	17815.3	1.1907	1979.48	10.9509	up
Lmln001195	Picein (4-Acetylphenyl-glucoside)	Phenolic acids	50219	47838	44122	47393	22780	20411	15000	19397	1.14478	0.40928	-1.28884	down
pmb2620	3,4-Dimethoxycinnamic acid*	Phenolic acids	N/A	N/A	N/A	N/A	21723	31915	28811	27483	1.19074	3053.67	11.5763	up
mws0093	Coniferyl alcohol	Phenolic acids	6209.2	9001.5	11174	8794.9	24193	27182	31496	27623.7	1.13415	3.14087	1.65117	up
pmb2795	4-Methoxycinnamic acid*	Phenolic acids	8628.2	10481	9783.6	9630.93	25495	26199	32178	27957.3	1.17341	2.90287	1.53748	up
Hmtn001120	5-(2-Hydroxyethyl)-2-O-glucosylphenol*	Phenolic acids	N/A	N/A	N/A	N/A	34868	25774	24218	28286.7	1.19071	3142.96	11.6179	up
mws0011	Syringin	Phenolic acids	N/A	N/A	N/A	N/A	27157	30136	28686	28659.7	1.19117	3184.41	11.6368	up
Lmbn015605	Phthalic acid,6-ethyl-3-octylbutyl ester	Phenolic acids	N/A	N/A	N/A	N/A	29690	26618	31387	29231.7	1.1911	3247.96	11.6653	up
Hmbn005951	1,3-O-Di-p-Coumaroylglycerol	Phenolic acids	10910	6698.6	12743	10117.2	33497	32684	28457	31546	1.12718	3.11806	1.64065	up
Lmhn002926	p-Coumaroylmalic acid	Phenolic acids	112720	101130	87601	100484	36771	24674	36339	32594.7	1.15205	0.324378	-1.62425	down
mws0009	Coniferaldehyde	Phenolic acids	N/A	N/A	N/A	N/A	26865	31785	40712	33120.7	1.19069	3680.07	11.8455	up
pmb3142	Salicylic acid-2-O-glucoside	Phenolic acids	N/A	N/A	N/A	N/A	40703	32549	31660	34970.7	1.19096	3885.63	11.9239	up
pmn001669	Methyl sinapate	Phenolic acids	7953.2	5934.8	6889.1	6925.7	30304	40766	40906	37325.3	1.17723	5.3894	2.43012	up
mws1503	Cinnamaldehyde	Phenolic acids	N/A	N/A	N/A	N/A	38331	47616	35269	40405.3	1.19094	4489.48	12.1323	up
mws1584	1,3-O-Dicaffeoylquinic Acid (Cynarin)	Phenolic acids	N/A	N/A	N/A	N/A	36835	56646	30845	41442	1.19013	4604.67	12.1689	up
Lmtn002671	3,4-Dihydroxy-5-methoxybenzoic acid	Phenolic acids	134380	108970	141560	128303	32056	51898	40664	41539.3	1.14637	0.323759	-1.62701	down
Lmcn005012	4-Methoxybenzaldehyde	Phenolic acids	5477.4	9528.6	5998.7	7001.57	43901	39933	45282	43038.7	1.1701	6.14701	2.61988	up
Cmsp002787	3,4'-Dihydroxy-3',5'-dimethoxypropiophenone	Phenolic acids	N/A	N/A	N/A	N/A	52993	38645	43930	45189.3	1.1909	5021.04	12.2938	up
Zmhn001793	6-O-Caffeoyl-D-glucose	Phenolic acids	N/A	N/A	N/A	N/A	22835	60568	52951	45451.3	1.18816	5050.15	12.3021	up
Zmhn002301	p-Coumaric acid-4-O-glucoside	Phenolic acids	122850	79645	113720	105405	43965	40982	51942	45629.7	1.11872	0.432899	-1.2079	down
mws0160	3,4-Dihydroxybenzoic Acid Ethyl Ester (Protocatechuic acid ethyl ester)	Phenolic acids	282780	432150	274950	329960	51810	52095	38311	47405.3	1.17146	0.14367	-2.79917	down
mws2105	Benzyl salicylate	Phenolic acids	23267	42461	30692	32140	78070	63165	66038	69091	1.07843	2.14969	1.10413	up
mws0179	Chlorogenic acid methyl ester	Phenolic acids	N/A	N/A	N/A	N/A	79265	82777	78741	80261	1.19119	8917.89	13.1225	up
pmn001521	3-Hydroxy-5-Methylphenol-1-O-(6'-Galloyl)Glucoside	Phenolic acids	251660	730680	438750	473697	121340	82371	98077	100596	1.08825	0.212364	-2.23539	down
Hmbn002692	6'-O-Feruloyl-D-sucrose	Phenolic acids	5344.1	9080.4	13311	9245.17	108250	96314	102900	102488	1.16448	11.0856	3.47061	up
mws0008	Hydrocinnamic acid	Phenolic acids	45513	69272	58499	57761.3	138940	142280	122910	134710	1.14005	2.33218	1.22168	up
Lmcn002039	3,4,5-Trimethoxyphenol	Phenolic acids	7357.8	15072	16863	13097.6	221310	151620	162130	178353	1.16477	13.6173	3.76736	up
mws2212	Caffeic acid	Phenolic acids	44990	51193	43843	46675.3	183090	196790	207760	195880	1.187	4.19665	2.06924	up
mws0853	Sinapyl alcohol*	Phenolic acids	36442	25303	36620	32788.3	220770	218830	211700	217100	1.18143	6.62126	2.72711	up
Cmzn005251	6-O-Caffeoylarbutin	Phenolic acids	142790	85474	119790	116018	242880	280120	235340	252780	1.10594	2.1788	1.12353	up
Lmbn002648	α-Hydroxycinnamic Acid*	Phenolic acids	43410	51057	22296	38921	284170	268040	260130	270780	1.15402	6.95717	2.7985	up
Lmbn004790	Methyl 3-(3-hydroxy-4-methoxyphenyl)propanoate*	Phenolic acids	35396	28950	35513	33286.3	299690	261090	301100	287293	1.18775	8.63097	3.10952	up
mws0180	2,5-Dihydroxybenzoic acid; Gentisic Acid*	Phenolic acids	114760	63702	135750	104737	343390	353840	254730	317320	1.09059	3.02967	1.59916	up
mws1350	Syringaldehyde; 4-Hydroxy-3,5-Dimethoxybenzaldehyde	Phenolic acids	1463600	975940	1183900	1.20781e+06	381060	402150	379240	387483	1.16549	0.320814	-1.64019	down
pmp001086	5-Hydroxymethylfurfural	Phenolic acids	111890	122110	105180	113060	366370	403900	401300	390523	1.18678	3.45412	1.78832	up
pmn001367	Protocatechuic acid-4-O-glucoside*	Phenolic acids	N/A	N/A	N/A	N/A	461780	464450	488760	471663	1.19119	52407	15.6775	up
Lmyn002435	Hydrangeifolin I	Phenolic acids	27066	19738	14656	20486.7	505410	506820	482310	498180	1.18394	24.3173	4.60391	up
Lmmn001294	Koaburaside	Phenolic acids	N/A	N/A	N/A	N/A	510480	506280	550670	522477	1.19118	58053	15.8251	up
pmb2871	1-O-Gentisoyl-D-glucoside*	Phenolic acids	N/A	N/A	N/A	N/A	599190	601910	593740	598280	1.1912	66475.6	16.0205	up
mws0885	2,4-Dihydroxybenzoic acid	Phenolic acids	306090	211470	295250	270937	554040	819090	653540	675557	1.12202	2.49341	1.31812	up
pmn001554	Petasiphenone	Phenolic acids	54076	110700	59630	74802	702500	712090	754610	723067	1.16928	9.66641	3.27298	up
mws0183	3,4-Dihydroxybenzoic acid (Protocatechuic acid)*	Phenolic acids	323000	229330	297250	283193	668530	893450	815980	792653	1.15317	2.79898	1.4849	up
Zmhn001926	1-O-Salicyl-D-glucose	Phenolic acids	N/A	N/A	N/A	N/A	867840	762120	811500	813820	1.19116	90424.4	16.4644	up
mws0458	Vanillin	Phenolic acids	2080000	1430900	1638400	1.71643e+06	808360	847090	828960	828137	1.13859	0.482475	-1.05147	down
Lmyn002403	Mandelic acid-β-glucoside	Phenolic acids	75734	149040	115090	113288	2795000	2488500	2139200	2.47423e+06	1.18031	21.8402	4.44891	up
Zmlp007578	3,3',4-O-Trimethylellagic acid	Tannins	9306.7	10311	8351.9	9323.2	N/A	N/A	N/A	N/A	1.19103	0.000965334	-10.0167	down
pmn001646	Procyanidin C1	Tannins	N/A	N/A	N/A	N/A	3599.1	6889.2	8746.8	6411.7	1.18731	712.411	9.47657	up
mws0836	Procyanidin B1	Tannins	N/A	N/A	N/A	N/A	18223	13286	24519	18676	1.18988	2075.11	11.019	up
pmn001667	Procyanidin B4	Tannins	N/A	N/A	N/A	N/A	26577	13276	24672	21508.3	1.18922	2389.81	11.2227	up
pme0436	Procyanidin B3	Tannins	N/A	N/A	N/A	N/A	28184	28533	34719	30478.7	1.19103	3386.52	11.7256	up
Lmqn004838	3-O-Methylellagic acid	Tannins	3019.7	4833.3	5849.7	4567.57	36744	39451	37033	37742.7	1.17161	8.26319	3.0467	up
pme0434	Procyanidin B2	Tannins	2544	31469	13101	15704.7	367540	500210	442730	436827	1.10769	27.8151	4.7978	up
Lmsn006046	2α,3β,19α,23-Tetrahydroxyurs-12-en-28-oic acid-28-O-glucoside	Terpenoids	N/A	N/A	N/A	N/A	6919.8	6887.6	9445.1	7750.83	1.19063	861.204	9.75021	up
pmn001700	24,30-Dihydroxy-12(13)-enolupinol	Terpenoids	N/A	N/A	N/A	N/A	6250.5	8892.4	8898.9	8013.93	1.19051	890.437	9.79837	up
Lmbn008694	Isocucurbitacin D	Terpenoids	N/A	N/A	N/A	N/A	11608	15211	18329	15049.3	1.19046	1672.15	10.7075	up
pmf0534	Hinokitiol	Terpenoids	N/A	N/A	N/A	N/A	15798	16732	14435	15655	1.19112	1739.44	10.7644	up
Lmcn005938	Valerenic acid	Terpenoids	N/A	N/A	N/A	N/A	54886	48464	43656	49002	1.19105	5444.67	12.4106	up
pmp000436	Taraxerol	Terpenoids	N/A	N/A	N/A	N/A	67110	54824	52500	58144.7	1.19101	6460.52	12.6574	up
mws1429	Vomifoliol	Terpenoids	48234	34787	43643	42221.3	96782	120010	111320	109371	1.15818	2.59041	1.37318	up
Lmsn011830	2α,19α-Dihydroxy-3-oxours-12-en-28-oic acid	Terpenoids	153690	360600	242970	252420	670040	507480	510030	562517	1.01339	2.22849	1.15607	up
pmf0418	Curdione	Terpenoids	N/A	N/A	N/A	N/A	1099000	875900	982330	985743	1.19111	109527	16.7409	up
Hmyp009454	Nootkatol	Terpenoids	478780	933800	750150	720910	1801000	1689700	1499400	1.66337e+06	1.07868	2.30732	1.20622	up
Lmcp006516	Baimuxinal	Terpenoids	220700	404800	315200	313567	4495600	4730200	4571000	4.59893e+06	1.18125	14.6665	3.87446	up
Lmcp007976	Valencene	Terpenoids	N/A	N/A	N/A	N/A	6957100	6222900	6197500	6.45917e+06	1.19117	717685	19.453	up
Hmcp004865	Costunolide	Terpenoids	355770	841260	599480	598837	7003500	6671100	7226600	6.96707e+06	1.16804	11.6343	3.54032	up
Lmcp006448	Nootkatone	Terpenoids	12653000	21894000	18208000	17585000	66993000	59480000	61593000	6.26887e+07	1.1543	3.56489	1.83386	up
